# Supplementary material for: Bis{6,6′-dimeth­oxy-2,2′-[ethane-1,2-diyl­bis(imino­methyl­ene)]diphenolato(1.5−)-κ4 O,N,N′,O′}erbium(III)
Source: Acta Crystallogr Sect E Struct Rep Online. 2009 Jan 17;65(Pt 2):m198–9. doi: 10.1107/S1600536809001421 (PMC2968341; doi:10.1107/S1600536809001421)
Supplement: Supplementary file 1 [file e-65-0m198-sup1.cif]

##############################################################################
###                                                                        ###
###        Electronic paper (Acta Crystallographica Section E)             ###
###                                                                        ###
##############################################################################
#                                                                            #
# This CIF contains the data in a paper accepted for publication in Acta     #
# Crystallographica Section E. It conforms to the requirements of Notes      #
# for Authors for Section E, and has been peer reviewed under the auspices   #
# of the IUCr Commission on Journals.                                        #
#                                                                            #
# Full details of the Crystallographic Information File format               #
# are given in the paper "The Crystallographic Information File (CIF):       #
# a New Standard Archive File for Crystallography" by S. R. Hall, F. H.      #
# Allen and I. D. Brown [Acta Cryst. (1991), A47, 655-685].                  #
#                                                                            #
# The current version of the core CIF dictionary is obtainable from          #
# ftp://ftp.iucr.org/pub/cif_core.dic. The current version number is 2.4.    #
#                                                                            #
# Software is freely available for graphical display of the structure(s) in  #
# this CIF.  For information consult the CIF home page http://www.iucr.org/  #
# cif/home.html                                                              #
#                                                                            #
# This file may be used for bona fide research purposes within the           #
# scientific community so long as proper attribution is given to the journal # 
# article from which it was obtained.                                        #
#                                                                            #
##############################################################################
                                             
data_I
_audit_creation_method     SHELXL-97
_chemical_name_systematic
;
Bis{6,6'-dimethoxy-2,2'-[ethane-1,2-diylbis(iminomethylene)]diphenolato(1.5-)-
\k^4^<i>O</i>,<i>N</i>,<i>N</i>',<i>O</i>'}erbium(III)
;
_chemical_name_common     ?
_chemical_formula_moiety     'C36 H45 Er N4 O8'
_chemical_formula_sum     'C36 H45 Er N4 O8'
_chemical_formula_iupac     '[Er (C18 H22.5 N2 O4)2]'
_chemical_formula_weight     829.02
_chemical_melting_point     ?
_symmetry_cell_setting     'orthorhombic'
_symmetry_space_group_name_H-M     'I b a 2'
_symmetry_space_group_name_Hall     'I 2 -2c'
loop_
    _symmetry_equiv_pos_as_xyz
    'x, y, z'
    '-x, -y, z'
    '-x, y, z+1/2'
    'x, -y, z+1/2'
    'x+1/2, y+1/2, z+1/2'
    '-x+1/2, -y+1/2, z+1/2'
    '-x+1/2, y+1/2, z+1'
    'x+1/2, -y+1/2, z+1'
_cell_length_a     11.1542(10)
_cell_length_b     21.958(2)
_cell_length_c     14.1751(15)
_cell_angle_alpha     90.00
_cell_angle_beta     90.00
_cell_angle_gamma     90.00
_cell_volume     3471.8(6)
_cell_formula_units_Z     4
_cell_measurement_reflns_used     4129
_cell_measurement_theta_min     2.874
_cell_measurement_theta_max     25.654
_cell_measurement_temperature     298(2)
_exptl_crystal_description     block
_exptl_crystal_colour     brown
_exptl_crystal_size_max     0.20
_exptl_crystal_size_mid     0.15
_exptl_crystal_size_min     0.14
_exptl_crystal_density_diffrn     1.586
_exptl_crystal_density_meas     ?
_exptl_crystal_density_method     'not measured'
_exptl_crystal_F_000     1684
_exptl_absorpt_coefficient_mu     2.475
_exptl_absorpt_correction_type     multi-scan
_exptl_absorpt_process_details     '(SADABS; Sheldrick, 1996)'
_exptl_absorpt_correction_T_min     0.6374
_exptl_absorpt_correction_T_max     0.7232
_exptl_special_details
;
;
_diffrn_ambient_temperature     298(2)
_diffrn_radiation_type     MoK\a
_diffrn_radiation_wavelength     0.71073
_diffrn_radiation_source     'fine-focus sealed tube'
_diffrn_radiation_monochromator     graphite
_diffrn_measurement_device_type     'Siemens SMART 1000 CCD area-detector'
_diffrn_measurement_method     '\f and \w'
_diffrn_detector_area_resol_mean     ?
_diffrn_reflns_number     7986
_diffrn_reflns_av_R_equivalents     0.0313
_diffrn_reflns_av_sigmaI/netI     0.0406
_diffrn_reflns_theta_min     1.85
_diffrn_reflns_theta_max     25.01
_diffrn_reflns_theta_full     25.01
_diffrn_measured_fraction_theta_max     0.990
_diffrn_measured_fraction_theta_full     0.990
_diffrn_reflns_limit_h_min     -13
_diffrn_reflns_limit_h_max     10
_diffrn_reflns_limit_k_min     -20
_diffrn_reflns_limit_k_max     26
_diffrn_reflns_limit_l_min     -16
_diffrn_reflns_limit_l_max     16
_diffrn_standards_number     0
_diffrn_standards_interval_count     0
_diffrn_standards_interval_time     0
_diffrn_standards_decay_%     0
_refine_special_details
;
Refinement of <i>F</i>^2^ against ALL reflections. The weighted <i>R</i>-factor
<i>wR</i> and goodness of fit <i>S</i> are based on <i>F</i>^2^, conventional
<i>R</i>-factors <i>R</i> are based on <i>F</i>, with <i>F</i> set to zero for
negative <i>F</i>^2^. The threshold expression of <i>F</i>^2^ >
\s(<i>F</i>^2^) is used only for calculating <i>R</i>-factors(gt) <i>etc</i>.
and is not relevant to the choice of reflections for refinement.
<i>R</i>-factors based on <i>F</i>^2^ are statistically about twice as large
as those based on <i>F</i>, and <i>R</i>- factors based on ALL data will be
even larger.
;
_reflns_number_total     3007
_reflns_number_gt     2199
_reflns_threshold_expression     I>2\s(I)
_refine_ls_structure_factor_coef     Fsqd
_refine_ls_matrix_type     full
_refine_ls_R_factor_all     0.0652
_refine_ls_R_factor_gt     0.0441
_refine_ls_wR_factor_gt     0.1331
_refine_ls_wR_factor_ref     0.1615
_refine_ls_goodness_of_fit_ref     1.060
_refine_ls_restrained_S_all     1.060
_refine_ls_number_reflns     3007
_refine_ls_number_parameters     224
_refine_ls_number_restraints     1
_refine_ls_hydrogen_treatment     constr
_refine_ls_weighting_scheme     calc
_refine_ls_weighting_details
         'calc w=1/[\s^2^(Fo^2^)+(0.1143P)^2^+1.9553P] where P=(Fo^2^+2Fc^2^)/3'
_atom_sites_solution_hydrogens     geom
_atom_sites_solution_primary     direct
_atom_sites_solution_secondary     difmap
_refine_ls_shift/su_max     0.001
_refine_ls_shift/su_mean     0.000
_refine_diff_density_max     0.751
_refine_diff_density_min     -1.421
_refine_ls_extinction_method     none
_refine_ls_extinction_coef     ?
_refine_ls_abs_structure_details     'Flack (1983), 1400 Freidel pairs'
_refine_ls_abs_structure_Flack     0.02(5)
loop_
    _atom_type_symbol
    _atom_type_description
    _atom_type_scat_dispersion_real
    _atom_type_scat_dispersion_imag
    _atom_type_scat_source
    'C' 'C' 0.0033 0.0016
                         'International Tables Vol C Tables 4.2.6.8 and 6.1.1.4'
    'H' 'H' 0.0000 0.0000
                         'International Tables Vol C Tables 4.2.6.8 and 6.1.1.4'
    'N' 'N' 0.0061 0.0033
                         'International Tables Vol C Tables 4.2.6.8 and 6.1.1.4'
    'O' 'O' 0.0106 0.0060
                         'International Tables Vol C Tables 4.2.6.8 and 6.1.1.4'
    'Er' 'Er' -0.2586 4.9576
                         'International Tables Vol C Tables 4.2.6.8 and 6.1.1.4'
_computing_data_collection     '<i>SMART</i> (Siemens, 1996)'
_computing_cell_refinement     '<i>SAINT</i> (Siemens, 1996)'
_computing_data_reduction     'SAINT (Siemens, 1996)'
_computing_structure_solution     'SHELXS97 (Sheldrick, 2008)'
_computing_structure_refinement     'SHELXL97 (Sheldrick, 2008)'
_computing_molecular_graphics     'SHELXTL (Sheldrick, 2008)'
_computing_publication_material     'SHELXTL (Sheldrick, 2008)'
loop_
    _atom_site_type_symbol
    _atom_site_label
    _atom_site_fract_x
    _atom_site_fract_y
    _atom_site_fract_z
    _atom_site_U_iso_or_equiv
    _atom_site_adp_type
    _atom_site_calc_flag
    _atom_site_refinement_flags
    _atom_site_occupancy
    _atom_site_disorder_assembly
    _atom_site_disorder_group
    Er Er1 1.0000 1.0000 0.0158(2) 0.0342(2) Uani d S 1 . .
    O O1 0.9418(5) 1.0681(3) 0.1202(4) 0.0297(13) Uani d . 1 . .
    H H1 0.9919 1.0955 0.1209 0.045 Uiso d PR 0.50 . .
    O O2 0.9141(6) 1.1865(3) 0.0933(5) 0.0479(18) Uani d . 1 . .
    O O3 1.1356(6) 0.9653(3) -0.0834(5) 0.0389(16) Uani d . 1 . .
    O O4 1.3687(7) 0.9386(4) -0.0660(7) 0.065(3) Uani d . 1 . .
    N N1 0.7906(7) 0.9657(4) 0.0823(6) 0.040(2) Uani d . 1 . .
    H H1C 0.7358 0.9838 0.0439 0.048 Uiso d R 1 . .
    N N2 0.9283(8) 0.8957(4) -0.0492(6) 0.043(2) Uani d . 1 . .
    H H2 0.9673 0.8670 -0.0146 0.052 Uiso d R 1 . .
    C C1 0.7624(12) 0.9901(6) 0.1789(10) 0.049(3) Uani d . 1 . .
    H H1A 0.6906 0.9706 0.2029 0.058 Uiso calc R 1 . .
    H H1B 0.8279 0.9809 0.2216 0.058 Uiso calc R 1 . .
    C C2 0.7440(9) 1.0568(5) 0.1748(7) 0.042(3) Uani d . 1 . .
    C C3 0.8366(9) 1.0926(5) 0.1404(7) 0.039(3) Uani d . 1 . .
    C C4 0.8159(9) 1.1552(5) 0.1290(7) 0.041(2) Uani d . 1 . .
    C C5 0.7089(10) 1.1808(6) 0.1508(8) 0.051(3) Uani d . 1 . .
    H H5 0.6957 1.2223 0.1429 0.061 Uiso calc R 1 . .
    C C6 0.6169(10) 1.1415(7) 0.1866(9) 0.056(3) Uani d . 1 . .
    H H6 0.5428 1.1582 0.2021 0.067 Uiso calc R 1 . .
    C C7 0.6330(9) 1.0854(7) 0.1977(9) 0.057(3) Uani d . 1 . .
    H H7 0.5708 1.0618 0.2216 0.068 Uiso calc R 1 . .
    C C8 0.8935(13) 1.2474(5) 0.0637(10) 0.064(3) Uani d . 1 . .
    H H8A 0.8112 1.2519 0.0451 0.095 Uiso calc R 1 . .
    H H8B 0.9447 1.2567 0.0112 0.095 Uiso calc R 1 . .
    H H8C 0.9107 1.2747 0.1149 0.095 Uiso calc R 1 . .
    C C9 0.9606(16) 0.8829(7) -0.1469(9) 0.061(4) Uani d . 1 . .
    H H9A 0.9455 0.9184 -0.1860 0.073 Uiso calc R 1 . .
    H H9B 0.9135 0.8492 -0.1709 0.073 Uiso calc R 1 . .
    C C10 1.0949(14) 0.8668(6) -0.1482(8) 0.054(3) Uani d . 1 . .
    C C11 1.1731(11) 0.9109(5) -0.1134(7) 0.043(3) Uani d . 1 . .
    C C12 1.2992(13) 0.8958(6) -0.1052(8) 0.056(3) Uani d . 1 . .
    C C13 1.3345(14) 0.8375(6) -0.1369(9) 0.063(4) Uani d . 1 . .
    H H13 1.4149 0.8264 -0.1333 0.076 Uiso calc R 1 . .
    C C14 1.2544(16) 0.7976(7) -0.1721(10) 0.070(4) Uani d . 1 . .
    H H14 1.2804 0.7590 -0.1897 0.084 Uiso calc R 1 . .
    C C15 1.1369(14) 0.8120(6) -0.1826(9) 0.066(4) Uani d . 1 . .
    H H15 1.0850 0.7852 -0.2128 0.079 Uiso calc R 1 . .
    C C16 1.4901(11) 0.9202(11) -0.0443(19) 0.092(7) Uani d . 1 . .
    H H16A 1.5326 0.9538 -0.0167 0.139 Uiso calc R 1 . .
    H H16B 1.5298 0.9078 -0.1013 0.139 Uiso calc R 1 . .
    H H16C 1.4885 0.8868 -0.0007 0.139 Uiso calc R 1 . .
    C C17 0.7704(9) 0.9017(5) 0.0703(9) 0.051(3) Uani d . 1 . .
    H H17A 0.6876 0.8920 0.0849 0.061 Uiso calc R 1 . .
    H H17B 0.8216 0.8789 0.1127 0.061 Uiso calc R 1 . .
    C C18 0.7979(11) 0.8845(5) -0.0316(10) 0.052(3) Uani d . 1 . .
    H H18A 0.7792 0.8419 -0.0422 0.063 Uiso calc R 1 . .
    H H18B 0.7498 0.9089 -0.0743 0.063 Uiso calc R 1 . .
loop_
    _atom_site_aniso_label
    _atom_site_aniso_U_11
    _atom_site_aniso_U_22
    _atom_site_aniso_U_33
    _atom_site_aniso_U_12
    _atom_site_aniso_U_13
    _atom_site_aniso_U_23
    Er1 0.0382(3) 0.0267(3) 0.0377(3) 0.0000(2) 0.000 0.000
    O1 0.018(3) 0.033(4) 0.038(3) 0.003(3) 0.005(3) -0.004(3)
    O2 0.053(4) 0.035(4) 0.055(4) 0.009(3) 0.001(3) -0.007(3)
    O3 0.056(4) 0.026(4) 0.034(4) 0.014(3) 0.011(3) -0.001(3)
    O4 0.055(5) 0.055(6) 0.085(7) 0.019(4) 0.031(4) 0.023(5)
    N1 0.031(4) 0.038(5) 0.052(5) -0.009(4) -0.007(4) 0.012(4)
    N2 0.051(6) 0.026(4) 0.052(5) -0.003(4) -0.024(4) 0.003(4)
    C1 0.041(6) 0.055(8) 0.050(7) -0.002(5) 0.001(5) 0.017(5)
    C2 0.032(5) 0.048(7) 0.046(6) 0.008(5) 0.005(4) 0.005(5)
    C3 0.036(6) 0.045(7) 0.036(6) 0.005(5) -0.009(4) -0.003(5)
    C4 0.043(6) 0.041(6) 0.040(5) 0.010(5) -0.008(5) -0.004(5)
    C5 0.046(6) 0.051(7) 0.055(7) 0.018(6) -0.003(5) -0.006(5)
    C6 0.042(7) 0.066(9) 0.060(8) 0.019(6) 0.007(5) 0.007(6)
    C7 0.036(6) 0.071(10) 0.063(8) 0.006(6) 0.015(5) 0.010(7)
    C8 0.079(9) 0.025(6) 0.087(9) -0.003(6) 0.010(7) 0.008(6)
    C9 0.086(9) 0.045(8) 0.052(8) -0.001(7) -0.019(7) -0.007(6)
    C10 0.084(9) 0.036(6) 0.043(6) 0.015(6) -0.005(6) -0.003(5)
    C11 0.063(8) 0.041(7) 0.024(6) 0.021(6) 0.007(5) 0.010(5)
    C12 0.076(9) 0.047(7) 0.045(6) 0.029(7) 0.021(6) 0.011(6)
    C13 0.084(10) 0.051(9) 0.056(8) 0.034(8) 0.022(7) 0.011(6)
    C14 0.104(12) 0.049(8) 0.057(8) 0.024(8) 0.011(7) -0.003(7)
    C15 0.105(12) 0.045(8) 0.047(7) 0.019(7) -0.005(7) -0.011(6)
    C16 0.060(10) 0.089(15) 0.128(17) 0.026(7) 0.030(8) 0.031(13)
    C17 0.037(6) 0.040(7) 0.075(10) -0.011(5) -0.017(6) 0.013(6)
    C18 0.057(7) 0.023(6) 0.076(8) -0.016(5) -0.029(6) 0.011(5)
_geom_special_details
;
All e.s.d.'s (except the e.s.d. in the dihedral angle between two l.s. planes)
are estimated using the full covariance matrix. The cell e.s.d.'s are taken
into account individually in the estimation of e.s.d.'s in distances, angles
and torsion angles; correlations between e.s.d.'s in cell parameters are only
used when they are defined by crystal symmetry. An approximate (isotropic)
treatment of cell e.s.d.'s is used for estimating e.s.d.'s involving l.s.
planes.
;
loop_
    _geom_bond_atom_site_label_1
    _geom_bond_atom_site_label_2
    _geom_bond_site_symmetry_2
    _geom_bond_distance
    _geom_bond_publ_flag
    Er1 O3 2_775 2.202(6) y
    Er1 O3 . 2.202(6) y
    Er1 O1 . 2.203(6) y
    Er1 O1 2_775 2.203(6) y
    Er1 N2 . 2.595(8) y
    Er1 N2 2_775 2.595(8) y
    Er1 N1 2_775 2.628(8) y
    Er1 N1 . 2.628(8) y
    O1 C3 . 1.321(12) ?
    O1 H1 . 0.8200 ?
    O2 C4 . 1.389(13) ?
    O2 C8 . 1.419(14) ?
    O3 C11 . 1.334(13) ?
    O4 C12 . 1.340(16) ?
    O4 C16 . 1.446(16) ?
    N1 C17 . 1.433(14) ?
    N1 C1 . 1.504(16) ?
    N1 H1C . 0.9094 ?
    N2 C9 . 1.458(16) ?
    N2 C18 . 1.495(15) ?
    N2 H2 . 0.9105 ?
    C1 C2 . 1.479(15) ?
    C1 H1A . 0.9700 ?
    C1 H1B . 0.9700 ?
    C2 C3 . 1.387(15) ?
    C2 C7 . 1.426(15) ?
    C3 C4 . 1.404(15) ?
    C4 C5 . 1.355(15) ?
    C5 C6 . 1.433(19) ?
    C5 H5 . 0.9300 ?
    C6 C7 . 1.254(19) ?
    C6 H6 . 0.9300 ?
    C7 H7 . 0.9300 ?
    C8 H8A . 0.9600 ?
    C8 H8B . 0.9600 ?
    C8 H8C . 0.9600 ?
    C9 C10 . 1.54(2) ?
    C9 H9A . 0.9700 ?
    C9 H9B . 0.9700 ?
    C10 C15 . 1.379(17) ?
    C10 C11 . 1.394(19) ?
    C11 C12 . 1.450(17) ?
    C12 C13 . 1.412(17) ?
    C13 C14 . 1.35(2) ?
    C13 H13 . 0.9300 ?
    C14 C15 . 1.36(2) ?
    C14 H14 . 0.9300 ?
    C15 H15 . 0.9300 ?
    C16 H16A . 0.9600 ?
    C16 H16B . 0.9600 ?
    C16 H16C . 0.9600 ?
    C17 C18 . 1.523(17) ?
    C17 H17A . 0.9700 ?
    C17 H17B . 0.9700 ?
    C18 H18A . 0.9700 ?
    C18 H18B . 0.9700 ?
loop_
    _geom_angle_atom_site_label_1
    _geom_angle_atom_site_label_2
    _geom_angle_atom_site_label_3
    _geom_angle_site_symmetry_1
    _geom_angle_site_symmetry_3
    _geom_angle
    _geom_angle_publ_flag
    O3 Er1 O3 2_775 . 100.6(4) ?
    O3 Er1 O1 2_775 . 89.5(2) ?
    O3 Er1 O1 . . 150.1(2) ?
    O3 Er1 O1 2_775 2_775 150.1(2) ?
    O3 Er1 O1 . 2_775 89.5(2) ?
    O1 Er1 O1 . 2_775 95.6(3) ?
    O3 Er1 N2 2_775 . 82.4(3) ?
    O3 Er1 N2 . . 71.3(3) ?
    O1 Er1 N2 . . 138.4(3) ?
    O1 Er1 N2 2_775 . 74.3(2) ?
    O3 Er1 N2 2_775 2_775 71.3(3) ?
    O3 Er1 N2 . 2_775 82.4(3) ?
    O1 Er1 N2 . 2_775 74.3(2) ?
    O1 Er1 N2 2_775 2_775 138.4(3) ?
    N2 Er1 N2 . 2_775 138.4(4) ?
    O3 Er1 N1 2_775 2_775 137.8(3) ?
    O3 Er1 N1 . 2_775 73.6(2) ?
    O1 Er1 N1 . 2_775 80.0(2) ?
    O1 Er1 N1 2_775 2_775 72.0(2) ?
    N2 Er1 N1 . 2_775 130.8(3) ?
    N2 Er1 N1 2_775 2_775 66.5(3) ?
    O3 Er1 N1 2_775 . 73.6(2) ?
    O3 Er1 N1 . . 137.8(3) ?
    O1 Er1 N1 . . 72.0(2) ?
    O1 Er1 N1 2_775 . 80.0(2) ?
    N2 Er1 N1 . . 66.5(3) ?
    N2 Er1 N1 2_775 . 130.8(3) ?
    N1 Er1 N1 2_775 . 138.0(4) ?
    C3 O1 Er1 . . 133.1(6) ?
    C3 O1 H1 . . 107.7 ?
    Er1 O1 H1 . . 107.7 ?
    C4 O2 C8 . . 116.5(9) ?
    C11 O3 Er1 . . 136.7(7) ?
    C12 O4 C16 . . 115.7(13) ?
    C17 N1 C1 . . 115.1(9) ?
    C17 N1 Er1 . . 112.2(6) ?
    C1 N1 Er1 . . 114.2(7) ?
    C17 N1 H1C . . 104.5 ?
    C1 N1 H1C . . 104.4 ?
    Er1 N1 H1C . . 105.0 ?
    C9 N2 C18 . . 111.6(10) ?
    C9 N2 Er1 . . 115.5(8) ?
    C18 N2 Er1 . . 112.7(6) ?
    C9 N2 H2 . . 105.1 ?
    C18 N2 H2 . . 105.1 ?
    Er1 N2 H2 . . 105.8 ?
    C2 C1 N1 . . 110.2(9) ?
    C2 C1 H1A . . 109.6 ?
    N1 C1 H1A . . 109.6 ?
    C2 C1 H1B . . 109.6 ?
    N1 C1 H1B . . 109.6 ?
    H1A C1 H1B . . 108.1 ?
    C3 C2 C7 . . 118.5(11) ?
    C3 C2 C1 . . 118.1(10) ?
    C7 C2 C1 . . 123.2(10) ?
    O1 C3 C2 . . 120.5(10) ?
    O1 C3 C4 . . 121.3(9) ?
    C2 C3 C4 . . 118.2(9) ?
    C5 C4 O2 . . 124.9(10) ?
    C5 C4 C3 . . 121.7(11) ?
    O2 C4 C3 . . 113.4(8) ?
    C4 C5 C6 . . 117.5(12) ?
    C4 C5 H5 . . 121.3 ?
    C6 C5 H5 . . 121.3 ?
    C7 C6 C5 . . 122.2(11) ?
    C7 C6 H6 . . 118.9 ?
    C5 C6 H6 . . 118.9 ?
    C6 C7 C2 . . 121.9(12) ?
    C6 C7 H7 . . 119.1 ?
    C2 C7 H7 . . 119.1 ?
    O2 C8 H8A . . 109.5 ?
    O2 C8 H8B . . 109.5 ?
    H8A C8 H8B . . 109.5 ?
    O2 C8 H8C . . 109.5 ?
    H8A C8 H8C . . 109.5 ?
    H8B C8 H8C . . 109.5 ?
    N2 C9 C10 . . 107.3(10) ?
    N2 C9 H9A . . 110.3 ?
    C10 C9 H9A . . 110.3 ?
    N2 C9 H9B . . 110.3 ?
    C10 C9 H9B . . 110.3 ?
    H9A C9 H9B . . 108.5 ?
    C15 C10 C11 . . 121.3(13) ?
    C15 C10 C9 . . 122.4(12) ?
    C11 C10 C9 . . 116.4(10) ?
    O3 C11 C10 . . 122.6(10) ?
    O3 C11 C12 . . 118.9(11) ?
    C10 C11 C12 . . 118.4(11) ?
    O4 C12 C13 . . 127.4(13) ?
    O4 C12 C11 . . 115.7(10) ?
    C13 C12 C11 . . 116.9(14) ?
    C14 C13 C12 . . 121.5(14) ?
    C14 C13 H13 . . 119.3 ?
    C12 C13 H13 . . 119.3 ?
    C13 C14 C15 . . 121.9(13) ?
    C13 C14 H14 . . 119.0 ?
    C15 C14 H14 . . 119.0 ?
    C14 C15 C10 . . 119.6(14) ?
    C14 C15 H15 . . 120.2 ?
    C10 C15 H15 . . 120.2 ?
    O4 C16 H16A . . 109.5 ?
    O4 C16 H16B . . 109.5 ?
    H16A C16 H16B . . 109.5 ?
    O4 C16 H16C . . 109.5 ?
    H16A C16 H16C . . 109.5 ?
    H16B C16 H16C . . 109.5 ?
    N1 C17 C18 . . 108.9(9) ?
    N1 C17 H17A . . 109.9 ?
    C18 C17 H17A . . 109.9 ?
    N1 C17 H17B . . 109.9 ?
    C18 C17 H17B . . 109.9 ?
    H17A C17 H17B . . 108.3 ?
    N2 C18 C17 . . 108.3(8) ?
    N2 C18 H18A . . 110.0 ?
    C17 C18 H18A . . 110.0 ?
    N2 C18 H18B . . 110.0 ?
    C17 C18 H18B . . 110.0 ?
    H18A C18 H18B . . 108.4 ?
loop_
    _geom_torsion_atom_site_label_1
    _geom_torsion_atom_site_label_2
    _geom_torsion_atom_site_label_3
    _geom_torsion_atom_site_label_4
    _geom_torsion_site_symmetry_1
    _geom_torsion_site_symmetry_2
    _geom_torsion_site_symmetry_3
    _geom_torsion_site_symmetry_4
    _geom_torsion
    _geom_torsion_publ_flag
    O3 Er1 O1 C3 2_775 . . . 33.8(8) ?
    O3 Er1 O1 C3 . . . . 144.6(8) ?
    O1 Er1 O1 C3 2_775 . . . -116.7(9) ?
    N2 Er1 O1 C3 . . . . -44.0(10) ?
    N2 Er1 O1 C3 2_775 . . . 104.5(9) ?
    N1 Er1 O1 C3 2_775 . . . 172.7(9) ?
    N1 Er1 O1 C3 . . . . -39.1(8) ?
    O3 Er1 O3 C11 2_775 . . . -106.2(10) ?
    O1 Er1 O3 C11 . . . . 145.9(9) ?
    O1 Er1 O3 C11 2_775 . . . 45.5(10) ?
    N2 Er1 O3 C11 . . . . -28.1(9) ?
    N2 Er1 O3 C11 2_775 . . . -175.4(10) ?
    N1 Er1 O3 C11 2_775 . . . 116.9(10) ?
    N1 Er1 O3 C11 . . . . -29.0(11) ?
    O3 Er1 N1 C17 2_775 . . . 107.2(7) ?
    O3 Er1 N1 C17 . . . . 19.4(8) ?
    O1 Er1 N1 C17 . . . . -157.9(7) ?
    O1 Er1 N1 C17 2_775 . . . -58.7(7) ?
    N2 Er1 N1 C17 . . . . 18.5(6) ?
    N2 Er1 N1 C17 2_775 . . . 153.1(7) ?
    N1 Er1 N1 C17 2_775 . . . -107.1(7) ?
    O3 Er1 N1 C1 2_775 . . . -119.5(7) ?
    O3 Er1 N1 C1 . . . . 152.8(6) ?
    O1 Er1 N1 C1 . . . . -24.5(7) ?
    O1 Er1 N1 C1 2_775 . . . 74.7(7) ?
    N2 Er1 N1 C1 . . . . 151.9(7) ?
    N2 Er1 N1 C1 2_775 . . . -73.6(8) ?
    N1 Er1 N1 C1 2_775 . . . 26.3(6) ?
    O3 Er1 N2 C9 2_775 . . . 69.5(9) ?
    O3 Er1 N2 C9 . . . . -34.5(9) ?
    O1 Er1 N2 C9 . . . . 150.1(8) ?
    O1 Er1 N2 C9 2_775 . . . -129.4(9) ?
    N2 Er1 N2 C9 2_775 . . . 19.2(8) ?
    N1 Er1 N2 C9 2_775 . . . -81.1(9) ?
    N1 Er1 N2 C9 . . . . 144.9(9) ?
    O3 Er1 N2 C18 2_775 . . . -60.3(7) ?
    O3 Er1 N2 C18 . . . . -164.3(7) ?
    O1 Er1 N2 C18 . . . . 20.2(8) ?
    O1 Er1 N2 C18 2_775 . . . 100.8(7) ?
    N2 Er1 N2 C18 2_775 . . . -110.7(7) ?
    N1 Er1 N2 C18 2_775 . . . 149.1(6) ?
    N1 Er1 N2 C18 . . . . 15.1(6) ?
    C17 N1 C1 C2 . . . . -159.7(9) ?
    Er1 N1 C1 C2 . . . . 68.3(10) ?
    N1 C1 C2 C3 . . . . -58.1(13) ?
    N1 C1 C2 C7 . . . . 117.1(12) ?
    Er1 O1 C3 C2 . . . . 64.0(13) ?
    Er1 O1 C3 C4 . . . . -116.8(9) ?
    C7 C2 C3 O1 . . . . 178.5(10) ?
    C1 C2 C3 O1 . . . . -6.0(15) ?
    C7 C2 C3 C4 . . . . -0.7(15) ?
    C1 C2 C3 C4 . . . . 174.8(10) ?
    C8 O2 C4 C5 . . . . -10.6(15) ?
    C8 O2 C4 C3 . . . . 168.9(10) ?
    O1 C3 C4 C5 . . . . -179.0(10) ?
    C2 C3 C4 C5 . . . . 0.2(16) ?
    O1 C3 C4 O2 . . . . 1.5(14) ?
    C2 C3 C4 O2 . . . . -179.3(9) ?
    O2 C4 C5 C6 . . . . 179.7(10) ?
    C3 C4 C5 C6 . . . . 0.2(17) ?
    C4 C5 C6 C7 . . . . 0(2) ?
    C5 C6 C7 C2 . . . . 0(2) ?
    C3 C2 C7 C6 . . . . 0.9(18) ?
    C1 C2 C7 C6 . . . . -174.4(13) ?
    C18 N2 C9 C10 . . . . -154.4(9) ?
    Er1 N2 C9 C10 . . . . 75.2(10) ?
    N2 C9 C10 C15 . . . . 122.1(13) ?
    N2 C9 C10 C11 . . . . -58.5(14) ?
    Er1 O3 C11 C10 . . . . 52.0(14) ?
    Er1 O3 C11 C12 . . . . -124.9(10) ?
    C15 C10 C11 O3 . . . . 177.0(10) ?
    C9 C10 C11 O3 . . . . -2.4(16) ?
    C15 C10 C11 C12 . . . . -6.0(17) ?
    C9 C10 C11 C12 . . . . 174.5(9) ?
    C16 O4 C12 C13 . . . . -7.5(19) ?
    C16 O4 C12 C11 . . . . 170.7(12) ?
    O3 C11 C12 O4 . . . . 0.9(14) ?
    C10 C11 C12 O4 . . . . -176.1(11) ?
    O3 C11 C12 C13 . . . . 179.3(10) ?
    C10 C11 C12 C13 . . . . 2.3(15) ?
    O4 C12 C13 C14 . . . . 177.5(12) ?
    C11 C12 C13 C14 . . . . -0.7(17) ?
    C12 C13 C14 C15 . . . . 3(2) ?
    C13 C14 C15 C10 . . . . -6(2) ?
    C11 C10 C15 C14 . . . . 8(2) ?
    C9 C10 C15 C14 . . . . -172.5(12) ?
    C1 N1 C17 C18 . . . . 177.7(9) ?
    Er1 N1 C17 C18 . . . . -49.4(9) ?
    C9 N2 C18 C17 . . . . -177.3(10) ?
    Er1 N2 C18 C17 . . . . -45.5(9) ?
    N1 C17 C18 N2 . . . . 63.8(10) ?
loop_
    _geom_hbond_atom_site_label_D
    _geom_hbond_atom_site_label_H
    _geom_hbond_atom_site_label_A
    _geom_hbond_site_symmetry_A
    _geom_hbond_distance_DH
    _geom_hbond_distance_HA
    _geom_hbond_distance_DA
    _geom_hbond_angle_DHA
    C16 H16A O4 2_875 0.96 2.70 3.49(3) 140.2
    N2 H2 O2 2_775 0.91 2.34 3.230(10) 166.2
    N1 H1C O4 2_775 0.91 2.59 3.462(12) 161.9
    O1 H1 O2 . 0.82 2.21 2.646(9) 113.1
data_global
_journal_date_recd_electronic     2008-11-14
_journal_date_accepted     2009-01-12
_journal_name_full     'Acta Crystallographica, Section E'
_journal_year     2009
_journal_volume     65
_journal_issue      2
_journal_page_first     m198
_journal_page_last     m199
_journal_paper_category     QM
_journal_coeditor_code     AT2680
_publ_contact_author_name     'Xia Hai-Tao'
_publ_contact_author_address
;
School of Chemical Engineering, Huaihai Institute of Technology, Lianyungang
222005
, People's Republic of China
;
_publ_contact_author_email     xht161006@hhit.edu.cn
_publ_contact_author_fax     ?
_publ_contact_author_phone     ?
_publ_section_title
;\
Bis{6,6'-dimethoxy-2,2'-[ethane-1,2-diylbis(iminomethylene)]diphenolato(1.5-)-\
\k^4^<i>O</i>,<i>N</i>,<i>N</i>',<i>O</i>'}erbium(III)
;
loop_
    _publ_author_name
    _publ_author_footnote
    _publ_author_address
    'Hai-Tao Xia' .
;
School of Chemical Engineering, Huaihai Institute of Technology
Lianyungang 222005
People's Republic of China
;
    'De-Fu Rong' .
;
Beilun Entry-Exit Inspection and Quarantine Bureau of China,
Ningbo Zhejiang
People's Republic of China
;
    'Ying-Ying Zhang' .
;
Beilun Entry-Exit Inspection and Quarantine Bureau of China,
Ningbo Zhejiang
People's Republic of China
;
    'Shu-Ping Yang' .
;
School of Chemical Engineering, Huaihai Institute of Technology
Lianyungang 222005
People's Republic of China
;
    'Da-Qi Wang' .
;
College of Chemistry and Chemical Engineering
Liaocheng University, Shandong 252059, People's Republic of China
;
