# Supplementary material for: Bis{6,6′-dimeth­oxy-2,2′-[ethane-1,2-diyl­bis(imino­methyl­ene)]diphenolato(1.5−)-κ4 O,N,N′,O′}erbium(III)
Source: Acta Crystallogr Sect E Struct Rep Online. 2009 Jan 17;65(Pt 2):m198–9. doi: 10.1107/S1600536809001421 (PMC2968341; doi:10.1107/S1600536809001421)
Supplement: Supplementary file 2 [file e-65-0m198-Isup2.hkl]

# 
# h,k,l, Fc-squared, Fo-squared, sigma(Fo-squared) and status flag 
# 
data_I
_shelx_title ' 071227a   in Iba2' 
_shelx_refln_list_code          4 
_shelx_F_calc_maximum      421.75 
_exptl_crystal_F_000      1684.00 
_reflns_d_resolution_high  0.8406 
 
loop_ 
 _symmetry_equiv_pos_as_xyz 
 'x, y, z' 
 '-x, -y, z' 
 '-x, y, z+1/2' 
 'x, -y, z+1/2' 
 'x+1/2, y+1/2, z+1/2' 
 '-x+1/2, -y+1/2, z+1/2' 
 '-x+1/2, y+1/2, z+1' 
 'x+1/2, -y+1/2, z+1' 
 
_cell_length_a    11.1542 
_cell_length_b    21.9580 
_cell_length_c    14.1751 
_cell_angle_alpha  90.000 
_cell_angle_beta   90.000 
_cell_angle_gamma  90.000 
 
_shelx_F_squared_multiplier     1.000 
 
loop_ 
 _refln_index_h 
 _refln_index_k 
 _refln_index_l 
 _refln_F_squared_calc 
 _refln_F_squared_meas 
 _refln_F_squared_sigma 
 _refln_observed_status 
   1   7 -16     2249.31     3703.15    548.60 o 
   0   8 -16     2160.91     4618.48    642.85 o 
   4   1 -15       74.90       35.58    127.06 o 
   6   1 -15       68.59        1.49    134.69 o 
   3   2 -15      236.53       66.11    181.85 o 
   5   2 -15      265.04        4.63    129.03 o 
   4   3 -15      255.67      297.30    150.36 o 
   3   4 -15      169.63       -3.22    154.72 o 
   5   4 -15      122.78      246.56    199.13 o 
   4   5 -15      104.91      -27.33    167.37 o 
   3   6 -15       50.44      -74.35    185.86 o 
   5   6 -15        1.58       14.67    168.99 o 
   2   7 -15      146.94      120.81    146.55 o 
   4   7 -15      180.03       -1.41    188.48 o 
   1   8 -15      511.82      905.01    325.12 o 
   3   8 -15       81.99      -22.91    190.88 o 
   2   9 -15      376.50      435.34    153.53 o 
   1  10 -15      119.89      226.43    263.53 o 
   3  10 -15       43.03      -64.72    162.65 o 
   2  11 -15        7.97     -108.92    132.57 o 
   4   0 -14     5224.05     5618.22    447.92 o 
   6   0 -14     3262.20     3984.68    494.74 o 
   3   1 -14     4644.80     4706.63    283.38 o 
   5   1 -14     4050.64     3703.92    292.66 o 
   7   1 -14     2392.15     3752.15    591.50 o 
   2   2 -14     4211.20     4078.72    361.71 o 
   4   2 -14     5453.05     5604.89    323.79 o 
   6   2 -14     3450.04     3753.20    286.56 o 
   3   3 -14     4067.09     4176.86    269.32 o 
   5   3 -14     6253.90     6352.53    694.69 o 
   7   3 -14     2255.25     3077.92    325.76 o 
   2   4 -14     4640.13     4774.42    401.10 o 
   4   4 -14     4398.71     4400.65    420.59 o 
   6   4 -14     3423.97     3595.64    400.90 o 
   3   5 -14     6078.81     6180.28    479.67 o 
   5   5 -14     3401.89     3379.01    380.00 o 
   2   6 -14     5273.49     5530.81    450.74 o 
   4   6 -14     3747.23     4192.15    270.36 o 
   6   6 -14     2628.85     2835.43    435.26 o 
   1   7 -14     5430.86     4760.35    399.69 o 
   3   7 -14     5658.27     5975.39    327.93 o 
   5   7 -14     2486.48     3012.41    433.65 o 
   0   8 -14     4090.03     4829.28    454.15 o 
   2   8 -14     5699.19     6214.57    337.05 o 
   4   8 -14     3847.80     3651.46    424.01 o 
   6   8 -14     2445.57     2727.26    280.60 o 
   1   9 -14     6120.13     6432.26    349.27 o 
   3   9 -14     3055.61     3722.61    333.87 o 
   5   9 -14     2769.92     3775.29    278.18 o 
   0  10 -14     5473.98     6529.94    516.04 o 
   2  10 -14     5296.78     5223.76    266.26 o 
   4  10 -14     2498.25     3338.30    595.02 o 
   1  11 -14     5289.23     6073.99    286.77 o 
   3  11 -14     2843.25     2952.07    355.79 o 
   0  12 -14     3566.22     4552.77    539.56 o 
   2  12 -14     3232.82     3902.80    240.63 o 
   4  12 -14     2502.66     2348.88    313.93 o 
   1  13 -14     2485.10     3275.15    269.47 o 
   3  13 -14     2678.47     3534.75    456.86 o 
   0  14 -14     1395.41     1529.93    394.63 o 
   2  14 -14     2911.86     3544.78    285.72 o 
   2   1 -13      201.59      121.61    101.42 o 
   4   1 -13      123.64      113.35    117.46 o 
   6   1 -13      210.11       55.92    116.53 o 
   8   1 -13      160.42      214.48    147.16 o 
   1   2 -13      237.32      353.86    153.51 o 
   3   2 -13        3.05       66.61     97.77 o 
   5   2 -13       49.02      138.09    128.28 o 
   7   2 -13      376.96      434.82    240.52 o 
   2   3 -13      239.73      269.41    116.84 o 
   4   3 -13      111.83       37.38    163.76 o 
   6   3 -13      252.89      296.99    198.52 o 
   8   3 -13       70.07       26.32    201.53 o 
   1   4 -13      137.34       10.25    126.99 o 
   3   4 -13      540.33      576.69    211.78 o 
   5   4 -13      488.57      324.85    140.36 o 
   7   4 -13      127.91      214.19    207.76 o 
   2   5 -13      108.01      148.09    156.93 o 
   4   5 -13      127.40      313.73    131.76 o 
   6   5 -13       70.81       82.40    128.19 o 
   8   5 -13      143.21     -142.66    198.12 o 
   1   6 -13       43.33       -7.03    136.84 o 
   3   6 -13       30.45     -144.35     96.23 o 
   5   6 -13       80.75      161.12    139.95 o 
   7   6 -13       58.16      -18.59    125.99 o 
   2   7 -13      142.48      158.83    125.97 o 
   4   7 -13      574.35      356.09    136.64 o 
   6   7 -13      135.57       79.00    136.25 o 
   1   8 -13      175.16      153.26    131.21 o 
   3   8 -13       78.33      -93.50    114.71 o 
   5   8 -13       22.66       -6.09    127.44 o 
   7   8 -13       23.34      -60.27    112.78 o 
   2   9 -13      518.00      458.61    135.45 o 
   4   9 -13       24.11       20.72    136.93 o 
   6   9 -13       26.70     -128.76    107.86 o 
   1  10 -13      124.63      268.93    115.98 o 
   3  10 -13      211.70       99.09    120.29 o 
   5  10 -13       69.61      -50.98    162.54 o 
   2  11 -13      279.86       79.31    116.93 o 
   4  11 -13       91.67       70.13    137.95 o 
   6  11 -13       33.04     -170.44    114.96 o 
   1  12 -13      295.09      167.32    128.80 o 
   3  12 -13       78.93     -150.46    100.30 o 
   5  12 -13       19.69     -144.41    109.52 o 
   2  13 -13       11.22     -173.44    115.63 o 
   4  13 -13       72.07       22.26    148.79 o 
   1  14 -13      305.67      122.36    195.03 o 
   3  14 -13        9.96     -160.89    127.71 o 
   2  15 -13       15.41      -97.00    126.32 o 
   1  16 -13      120.83      -92.33    169.59 o 
   2   0 -12    15463.16    16690.48    763.02 o 
   4   0 -12     7349.56     8151.22    516.04 o 
   6   0 -12     1699.41     1519.28    323.91 o 
   8   0 -12     7097.88     6839.40    552.02 o 
   1   1 -12     9498.71     9244.00    406.12 o 
   3   1 -12    13345.81    14646.24    908.10 o 
   5   1 -12     5962.03     5821.37    342.62 o 
   7   1 -12     3389.60     3850.04    397.08 o 
   9   1 -12     3666.37     4125.07    311.97 o 
   0   2 -12    13373.07    13806.62    615.92 o 
   2   2 -12     6442.47     5772.54    287.37 o 
   4   2 -12     8396.37     8878.75    353.29 o 
   6   2 -12     4527.96     4011.20    389.65 o 
   8   2 -12     5348.57     5744.01    498.56 o 
   1   3 -12     8901.18     7797.74    325.52 o 
   3   3 -12     5177.36     4450.08    378.19 o 
   5   3 -12     8667.77     8676.16    365.49 o 
   7   3 -12     5109.25     5733.21    311.80 o 
   9   3 -12     2615.13     2458.05    419.19 o 
   0   4 -12    14941.28    14440.82    657.52 o 
   2   4 -12     3127.01     2552.09    327.15 o 
   4   4 -12     9728.21     9086.52    369.57 o 
   6   4 -12     6865.31     7079.04    341.01 o 
   8   4 -12     2492.17     3136.74    288.61 o 
   1   5 -12    11537.84    10697.28    571.51 o 
   3   5 -12     4163.05     3521.48    344.03 o 
   5   5 -12     6570.88     6921.84    334.39 o 
   7   5 -12     3662.85     3817.52    268.13 o 
   0   6 -12    15446.37    16410.75    734.28 o 
   2   6 -12     6871.53     6352.90    444.91 o 
   4   6 -12     5785.39     5383.08    298.31 o 
   6   6 -12     5068.62     5124.99    297.03 o 
   8   6 -12     2345.29     3689.00    315.71 o 
   1   7 -12    10398.28    10154.86    396.04 o 
   3   7 -12     5765.85     5592.02    289.94 o 
   5   7 -12     5404.35     5581.35    309.28 o 
   7   7 -12     4006.94     4094.41    305.85 o 
   0   8 -12     7984.83     9012.10    379.92 o 
   2   8 -12     9383.82     9215.83    385.91 o 
   4   8 -12     6818.33     6610.92    501.17 o 
   6   8 -12     4929.14     5247.82    312.84 o 
   8   8 -12     2467.77     3000.46    247.68 o 
   1   9 -12     8579.44     8991.76    315.64 o 
   3   9 -12     6649.83     6999.43    359.53 o 
   5   9 -12     5631.23     6023.63    273.26 o 
   7   9 -12     3253.41     3598.14    264.11 o 
   0  10 -12     3879.41     3885.14    416.37 o 
   2  10 -12    10220.88    11193.17    418.97 o 
   4  10 -12     7056.29     7248.92    385.30 o 
   6  10 -12     2667.62     3462.51    294.06 o 
   1  11 -12     5578.95     5190.54    245.89 o 
   3  11 -12     7675.92     7738.52    308.84 o 
   5  11 -12     3907.23     4165.19    266.51 o 
   7  11 -12     1749.83     1567.44    193.70 o 
   0  12 -12     3186.66     3787.75    443.50 o 
   2  12 -12     5711.78     5322.34    258.21 o 
   4  12 -12     6283.54     6959.87    472.04 o 
   6  12 -12     2270.72     2137.49    217.38 o 
   1  13 -12     3111.71     3286.05    234.29 o 
   3  13 -12     6398.71     6409.08    288.49 o 
   5  13 -12     3479.59     3654.31    264.75 o 
   0  14 -12     7779.89     7576.90    551.81 o 
   2  14 -12     2946.31     3353.65    241.98 o 
   4  14 -12     3503.90     3958.12    356.26 o 
   6  14 -12     2265.22     2545.98    238.99 o 
   1  15 -12     4819.20     5575.30    488.62 o 
   3  15 -12     3822.13     3849.23    263.69 o 
   5  15 -12     3046.08     3188.57    262.99 o 
   0  16 -12     6767.06     7247.94    563.67 o 
   2  16 -12     3340.49     4279.45    336.98 o 
   4  16 -12     2879.06     3374.99    350.00 o 
   1  17 -12     4465.27     5699.51    385.19 o 
   3  17 -12     3022.96     3579.73    290.43 o 
   0  18 -12     3700.43     4584.12    472.64 o 
   2   1 -11      104.92       31.76     83.49 o 
   4   1 -11      158.61      149.56     96.99 o 
   6   1 -11      263.30      221.12    125.49 o 
   8   1 -11      220.15      371.14    221.03 o 
  10   1 -11        6.15      -74.96    165.97 o 
   1   2 -11      232.68      230.49    126.90 o 
   3   2 -11      656.48      661.67    202.94 o 
   5   2 -11       69.52      106.41     99.64 o 
   7   2 -11      520.19      354.41    179.34 o 
   9   2 -11       22.17       13.33    129.67 o 
   2   3 -11      155.37      231.68    141.05 o 
   4   3 -11      264.93      383.48    121.35 o 
   6   3 -11      315.75      424.65    131.73 o 
   8   3 -11      513.36      416.88    151.06 o 
   1   4 -11       87.80       -2.22     78.62 o 
   3   4 -11      455.23      212.99    156.72 o 
   5   4 -11      114.53       49.80    106.14 o 
   7   4 -11       33.66      -49.00    111.89 o 
   9   4 -11       46.96      204.07    153.82 o 
   2   5 -11       75.86        5.83    127.19 o 
   4   5 -11      117.15       19.96     76.96 o 
   6   5 -11      521.87      696.75    157.19 o 
   8   5 -11        8.18       -4.18    123.76 o 
   1   6 -11      271.76      394.80    116.97 o 
   3   6 -11       75.70      -79.56     94.40 o 
   5   6 -11      230.33      315.70    131.01 o 
   7   6 -11      257.97      351.13    149.90 o 
   9   6 -11      195.82      252.87    161.86 o 
   2   7 -11     1351.28     1257.18    172.76 o 
   4   7 -11       69.08       31.84    103.46 o 
   6   7 -11      844.27      692.28    162.71 o 
   8   7 -11      201.72      138.61    131.54 o 
   1   8 -11      475.31      690.44    105.62 o 
   3   8 -11      114.74      -35.81     98.69 o 
   5   8 -11      373.23      546.03    149.13 o 
   7   8 -11      280.86      361.06    153.74 o 
   9   8 -11      395.03      380.50    141.44 o 
   2   9 -11      353.88      328.60    139.68 o 
   4   9 -11      476.73      399.26    117.61 o 
   6   9 -11      124.56      -71.39     91.92 o 
   8   9 -11      607.47      501.69    142.97 o 
   1  10 -11      135.74      123.65    100.80 o 
   3  10 -11      443.96      278.55    116.07 o 
   5  10 -11      122.26      115.40    106.57 o 
   7  10 -11      274.06       86.12    113.21 o 
   2  11 -11      538.44      650.01    140.29 o 
   4  11 -11      620.40      746.92    178.38 o 
   6  11 -11      101.38      -41.10     98.33 o 
   8  11 -11      122.46       36.06    123.88 o 
   1  12 -11      149.97     -126.52     95.37 o 
   3  12 -11     1467.38     1564.87    183.53 o 
   5  12 -11        2.72     -102.56     98.20 o 
   7  12 -11      231.51      -10.27    124.04 o 
   2  13 -11      196.92       18.86    114.08 o 
   4  13 -11      385.53      383.51    164.66 o 
   6  13 -11        5.94     -123.61     98.03 o 
   1  14 -11      756.64      756.03    200.47 o 
   3  14 -11      161.00      -12.92    121.06 o 
   5  14 -11       67.48       58.56    103.86 o 
   7  14 -11       31.48     -181.81    121.21 o 
   2  15 -11      701.23      564.94    150.28 o 
   4  15 -11      236.12      190.66    150.73 o 
   6  15 -11       24.78     -151.12    116.83 o 
   1  16 -11       48.09       37.71    157.28 o 
   3  16 -11       56.58      -93.04    110.11 o 
   5  16 -11      249.55       94.71    134.11 o 
   2  17 -11       35.28       -8.88    160.23 o 
   4  17 -11      429.66      165.03    173.28 o 
   1  18 -11       14.33     -105.22    159.13 o 
   3  18 -11      150.79     -195.77    175.37 o 
   2  19 -11       58.76     -138.43    166.15 o 
   0   0 -10    14518.22    13723.22    581.96 o 
   2   0 -10    21867.03    21716.29    889.61 o 
   4   0 -10     5685.79     5827.61    323.93 o 
   6   0 -10    12998.79    14848.55    621.34 o 
   8   0 -10     5330.14     4816.82    363.72 o 
  10   0 -10     1289.93     1410.16    332.15 o 
   1   1 -10    20731.80    19233.55    378.97 o 
   3   1 -10    14745.42    13834.11    325.21 o 
   5   1 -10     8340.21     8387.36    258.82 o 
   7   1 -10     9044.25     8542.17    717.20 o 
   9   1 -10     3490.69     4258.26    283.38 o 
   0   2 -10    18985.70    17456.88    485.04 o 
   2   2 -10    23209.53    24738.81    992.30 o 
   4   2 -10     7045.74     6085.87    265.09 o 
   6   2 -10    10739.03    11299.41    414.63 o 
   8   2 -10     4355.90     4310.28    269.95 o 
  10   2 -10     2390.03     3039.83    288.16 o 
   1   3 -10    18435.00    17711.93    554.53 o 
   3   3 -10    18071.79    17766.38    797.58 o 
   5   3 -10     7363.56     6297.42    291.70 o 
   7   3 -10     6382.92     6387.96    315.54 o 
   9   3 -10     4015.82     3806.84    268.23 o 
   0   4 -10    24339.80    24384.13    917.55 o 
   2   4 -10    15713.39    15349.49    653.30 o 
   4   4 -10    10286.93     8859.65    345.49 o 
   6   4 -10     7769.24     7253.99    339.91 o 
   8   4 -10     4859.71     4901.57    294.70 o 
  10   4 -10     2940.92     3752.44    621.85 o 
   1   5 -10    24073.68    24429.46    651.95 o 
   3   5 -10     5542.39     5160.05    383.01 o 
   5   5 -10     9858.38     9890.72    390.35 o 
   7   5 -10     6687.08     7243.93    350.71 o 
   9   5 -10     3759.97     4144.34    302.27 o 
   0   6 -10    15609.41    14877.29    665.96 o 
   2   6 -10    13809.45    10859.25    575.53 o 
   4   6 -10    10286.84     9460.88    288.63 o 
   6   6 -10     7224.87     7376.77    344.95 o 
   8   6 -10     6127.88     5707.55    323.38 o 
  10   6 -10     3633.87     3706.79    242.08 o 
   1   7 -10    10283.00     9405.26    291.28 o 
   3   7 -10     7024.90     6197.30    281.65 o 
   5   7 -10     9896.69     9982.63    401.29 o 
   7   7 -10     8532.63     8958.32    402.13 o 
   9   7 -10     3153.54     3634.34    293.22 o 
   0   8 -10     4001.46     2885.59    194.17 o 
   2   8 -10     8956.92     7588.33    326.83 o 
   4   8 -10    14289.54    13291.50    487.61 o 
   6   8 -10     9495.38     9495.39    328.29 o 
   8   8 -10     5057.16     5133.07    252.25 o 
   1   9 -10     4958.07     4021.36    196.46 o 
   3   9 -10    14608.20    14610.48    405.28 o 
   5   9 -10     6990.64     7317.40    342.51 o 
   7   9 -10     7723.49     7017.23    288.07 o 
   9   9 -10     3415.06     3861.40    240.38 o 
   0  10 -10    10813.20     9949.54    389.20 o 
   2  10 -10     9491.81     8745.11    299.04 o 
   4  10 -10     7807.45     8448.91    298.63 o 
   6  10 -10     6107.25     5748.74    258.83 o 
   8  10 -10     5057.76     4636.33    246.22 o 
   1  11 -10    10966.48    10295.25    335.06 o 
   3  11 -10    10391.73    10201.83    337.02 o 
   5  11 -10     7261.89     7404.59    294.04 o 
   7  11 -10     3986.84     3714.19    232.60 o 
   9  11 -10     2538.32     2806.55    278.95 o 
   0  12 -10     9753.06    12142.73    651.08 o 
   2  12 -10    10504.55    11011.07    356.21 o 
   4  12 -10     8349.72     8828.14    318.90 o 
   6  12 -10     4694.89     4689.33    241.98 o 
   8  12 -10     2071.43     2151.79    217.34 o 
   1  13 -10    10052.51     9832.48    428.25 o 
   3  13 -10     9414.67     9662.60    338.00 o 
   5  13 -10     8505.85     8556.61    328.91 o 
   7  13 -10     1982.69     1939.63    242.11 o 
   0  14 -10    11142.90    12474.71    684.84 o 
   2  14 -10     7002.58     6495.42    297.35 o 
   4  14 -10     8281.22     8733.19    332.67 o 
   6  14 -10     3236.51     3424.69    241.50 o 
   1  15 -10     7712.29     7093.72    361.35 o 
   3  15 -10     8206.84     8757.21    336.18 o 
   5  15 -10     5124.77     4647.80    248.24 o 
   7  15 -10     1442.34     1352.49    204.14 o 
   0  16 -10     5520.86     5195.82    449.73 o 
   2  16 -10     7002.75     6527.52    360.83 o 
   4  16 -10     5391.22     5153.54    265.17 o 
   6  16 -10     3178.17     2758.58    242.36 o 
   1  17 -10     5268.53     5685.92    343.99 o 
   3  17 -10     5484.71     5891.00    351.21 o 
   5  17 -10     4044.76     4470.95    256.69 o 
   0  18 -10     2995.71     3526.91    496.35 o 
   2  18 -10     6477.22     6683.49    381.38 o 
   4  18 -10     4120.20     4311.48    314.63 o 
   1  19 -10     3571.87     4703.66    364.78 o 
   3  19 -10     4116.01     5332.59    424.08 o 
   0  20 -10     2964.49     4784.27    591.80 o 
   2  20 -10     3372.44     3913.53    575.12 o 
   2   1  -9     1458.43     1640.00    163.38 o 
   4   1  -9      592.51      786.09    160.32 o 
   6   1  -9      486.75      559.25    119.74 o 
   8   1  -9      239.70      139.79    157.34 o 
  10   1  -9       41.29     -108.84     86.16 o 
   1   2  -9     2295.82     2838.65    122.69 o 
   3   2  -9     1129.55     1090.75    121.88 o 
   5   2  -9      192.78       68.41     74.76 o 
   7   2  -9     1791.84     2194.79    164.93 o 
   9   2  -9      316.35      260.42    126.02 o 
  11   2  -9      124.56      194.38    175.11 o 
   2   3  -9     4953.44     5789.29    177.02 o 
   4   3  -9      452.74      594.56     84.19 o 
   6   3  -9      208.29      140.51    100.64 o 
   8   3  -9       52.54      -57.00     99.15 o 
  10   3  -9       42.50       65.45    130.65 o 
   1   4  -9     1936.37     2197.99    148.71 o 
   3   4  -9     1261.55     2036.45    275.10 o 
   5   4  -9      253.32      352.69    126.89 o 
   7   4  -9      282.64      375.03    138.98 o 
   9   4  -9      120.40       71.91    125.74 o 
  11   4  -9       44.14     -183.57    130.12 o 
   2   5  -9      154.32      340.59    139.24 o 
   4   5  -9      284.27      371.09     86.14 o 
   6   5  -9       20.77      -44.45     87.02 o 
   8   5  -9      142.48      119.11    122.54 o 
  10   5  -9       57.34      -19.79    141.68 o 
   1   6  -9     2161.64     2440.37    166.49 o 
   3   6  -9      699.05     1034.07    178.63 o 
   5   6  -9      500.95      355.43    122.12 o 
   7   6  -9      129.12       45.77    105.78 o 
   9   6  -9      204.23      162.45    105.82 o 
   2   7  -9      259.96      483.18    117.95 o 
   4   7  -9      563.64      742.26    137.74 o 
   6   7  -9      115.64      -36.37     91.52 o 
   8   7  -9      350.12      260.83    105.41 o 
  10   7  -9       43.02      127.13    143.78 o 
   1   8  -9      375.24      385.94     82.09 o 
   3   8  -9      163.65       61.95     80.32 o 
   5   8  -9      110.13      146.15     93.77 o 
   7   8  -9      100.63       36.15     90.32 o 
   9   8  -9       47.76      -97.12     98.46 o 
   2   9  -9      843.94     1093.25    131.68 o 
   4   9  -9      506.14      790.36    134.52 o 
   6   9  -9      181.97      242.12    103.68 o 
   8   9  -9       77.66     -111.45     91.43 o 
  10   9  -9       51.72      104.70    145.65 o 
   1  10  -9      323.47      254.69    101.25 o 
   3  10  -9      583.15      543.12    120.23 o 
   5  10  -9        1.82      -34.89     82.71 o 
   7  10  -9       33.17       95.82    102.51 o 
   9  10  -9       70.12     -112.43    107.22 o 
   2  11  -9      152.27      158.93     99.88 o 
   4  11  -9       87.89        5.83     96.52 o 
   6  11  -9       20.40     -150.51    100.34 o 
   8  11  -9       66.55       18.85    112.54 o 
   1  12  -9     1712.96     2218.83    195.23 o 
   3  12  -9      191.77      104.31    126.40 o 
   5  12  -9       44.43      -68.13     84.74 o 
   7  12  -9      304.20       77.82    118.02 o 
   9  12  -9       47.93     -167.96    111.97 o 
   2  13  -9      244.02       73.81    105.77 o 
   4  13  -9      239.66      181.34    110.33 o 
   6  13  -9      127.78      -75.53    132.14 o 
   8  13  -9       43.67     -104.30    111.64 o 
   1  14  -9     1242.09     1256.37    200.34 o 
   3  14  -9      174.31     -117.69     93.44 o 
   5  14  -9       38.22     -135.07     90.05 o 
   7  14  -9      133.53      -87.97    103.24 o 
   2  15  -9      213.22      -18.06    125.00 o 
   4  15  -9       98.63     -113.34    104.19 o 
   6  15  -9       44.25      -86.23    107.55 o 
   8  15  -9       20.24       26.75    116.84 o 
   1  16  -9      166.12       -9.48    150.60 o 
   3  16  -9      167.73     -154.36    107.51 o 
   5  16  -9       15.40      -69.93    138.11 o 
   7  16  -9       18.91     -168.47    112.31 o 
   2  17  -9      614.25      365.71    316.87 o 
   4  17  -9       24.41      -99.30    116.65 o 
   6  17  -9       66.99       45.81    120.91 o 
   1  18  -9      225.86       19.41    155.33 o 
   3  18  -9        0.71     -144.78    163.58 o 
   5  18  -9      212.40      171.78    129.75 o 
   2  19  -9      178.55      -81.01    152.18 o 
   4  19  -9      267.64      133.90    194.08 o 
   1  20  -9       32.07     -222.96    148.64 o 
   3  20  -9      237.54     -131.80    179.83 o 
   2  21  -9       11.60     -265.26    176.84 o 
   1  22  -9        6.76     -289.70    193.13 o 
   0   0  -8     6266.14     5001.30    284.35 o 
   2   0  -8    26492.46    22704.37    728.25 o 
   4   0  -8    20292.51    19795.99    694.29 o 
   6   0  -8    27903.15    29244.36    993.31 o 
   8   0  -8     4293.21     4309.22    339.61 o 
  10   0  -8     3346.07     3311.69    365.93 o 
   1   1  -8    34367.05    31323.62    597.63 o 
   3   1  -8    19382.71    15848.28    358.69 o 
   5   1  -8    11442.29    10134.94    321.34 o 
   7   1  -8    21423.36    22382.12    592.35 o 
   9   1  -8     3414.15     3186.91    220.72 o 
  11   1  -8     2943.17     3374.44    242.69 o 
   0   2  -8    28300.30    29785.32   1057.61 o 
   2   2  -8    32589.47    31920.14    610.12 o 
   4   2  -8    12669.68    10891.66    277.19 o 
   6   2  -8    11551.21    11825.27    363.89 o 
   8   2  -8     7168.23     7188.71    310.09 o 
  10   2  -8     3364.51     3504.70    202.59 o 
   1   3  -8    38192.45    39934.56    964.22 o 
   3   3  -8    21555.55    20953.33    970.20 o 
   5   3  -8    10355.43     8497.98    245.71 o 
   7   3  -8     8738.44     9074.04    283.31 o 
   9   3  -8     5833.72     5994.08    247.98 o 
  11   3  -8     2739.58     3598.83    313.60 o 
   0   4  -8    25295.97    26309.65    995.32 o 
   2   4  -8    38874.47    39919.93    888.46 o 
   4   4  -8    15645.19    14522.95    289.91 o 
   6   4  -8     8316.88     7883.97    250.34 o 
   8   4  -8     9559.42     9827.49    451.88 o 
  10   4  -8     3833.49     4154.14    298.11 o 
   1   5  -8    15789.95    14225.38    314.74 o 
   3   5  -8    30596.14    33122.80    621.04 o 
   5   5  -8    14832.06    13305.07    440.81 o 
   7   5  -8     5466.70     6334.36    310.94 o 
   9   5  -8     6056.75     6239.97    330.69 o 
  11   5  -8     3061.17     3855.15    334.19 o 
   0   6  -8    21154.94    17201.10    691.48 o 
   2   6  -8    23239.34    23583.31    628.17 o 
   4   6  -8    17973.94    17501.71    412.21 o 
   6   6  -8     9694.96     8897.43    617.93 o 
   8   6  -8     9561.44    10227.65    667.26 o 
  10   6  -8     4747.38     4184.53    294.01 o 
   1   7  -8    14609.68    13248.61    341.39 o 
   3   7  -8    18855.77    18224.60    531.39 o 
   5   7  -8    11981.72    11712.09    417.93 o 
   7   7  -8     6765.96     6488.03    259.61 o 
   9   7  -8     6086.45     5561.71    255.08 o 
  11   7  -8     3375.56     3908.16    629.48 o 
   0   8  -8    19131.03    18168.20    970.60 o 
   2   8  -8    17283.37    14751.43    377.68 o 
   4   8  -8    12678.25    11583.98    355.74 o 
   6   8  -8    11105.43    10171.43    344.73 o 
   8   8  -8     9873.17     8893.68    316.49 o 
  10   8  -8     3390.36     3746.05    331.81 o 
   1   9  -8    11339.61     9347.94    417.49 o 
   3   9  -8    14648.18    14417.87    383.15 o 
   5   9  -8    11380.40    10332.85    327.82 o 
   7   9  -8    11535.57    10964.54    354.01 o 
   9   9  -8     3863.27     3308.94    215.26 o 
   0  10  -8    13536.49    12129.17    553.02 o 
   2  10  -8    13144.24    11204.56    334.79 o 
   4  10  -8     9451.14     9446.50    302.68 o 
   6  10  -8    13722.62    13036.39    388.97 o 
   8  10  -8     6086.34     6203.65    275.38 o 
  10  10  -8     3967.99     4008.02    345.11 o 
   1  11  -8    12959.53    12507.09    354.92 o 
   3  11  -8    12106.69    10002.00    315.11 o 
   5  11  -8    14240.96    14016.85    406.43 o 
   7  11  -8     9922.67    10033.27    345.88 o 
   9  11  -8     2350.43     2463.15    532.33 o 
   0  12  -8    23251.37    25250.03   1003.76 o 
   2  12  -8     8228.57     8009.73    285.04 o 
   4  12  -8    11040.49    10679.99    339.54 o 
   6  12  -8    10791.00    10818.20    584.19 o 
   8  12  -8     1966.92     2009.07    206.87 o 
   1  13  -8    24176.07    24183.55    817.08 o 
   3  13  -8     6442.10     5769.87    248.87 o 
   5  13  -8    11971.79    12107.63    383.98 o 
   7  13  -8     3810.66     3601.61    246.06 o 
   9  13  -8     3225.21     3988.29    395.74 o 
   0  14  -8    16464.06    16552.22    774.27 o 
   2  14  -8    13618.12    14151.62    414.81 o 
   4  14  -8     8617.10     8148.17    307.28 o 
   6  14  -8     4921.02     5092.02    250.56 o 
   8  14  -8     1778.29     2139.02    221.93 o 
   1  15  -8    13986.79    14031.43    704.44 o 
   3  15  -8    10189.01    10435.95    354.95 o 
   5  15  -8     8355.21     8131.34    315.03 o 
   7  15  -8     1970.84     1950.23    206.55 o 
   0  16  -8     5075.85     4090.98    380.80 o 
   2  16  -8    11032.71    10544.56    440.93 o 
   4  16  -8    12777.47    13192.11    421.86 o 
   6  16  -8     2945.65     2843.28    256.00 o 
   8  16  -8     3142.18     3593.92    339.47 o 
   1  17  -8     6136.40     5608.81    325.70 o 
   3  17  -8    11233.93    11843.14    486.48 o 
   5  17  -8     4093.89     4018.19    243.71 o 
   7  17  -8     2935.28     3166.14    259.50 o 
   0  18  -8     9319.00     8209.50    562.06 o 
   2  18  -8     7115.61     7272.40    380.10 o 
   4  18  -8     5227.31     4974.57    326.18 o 
   6  18  -8     3657.66     3553.69    267.31 o 
   1  19  -8     6165.97     5966.78    452.75 o 
   3  19  -8     4700.40     4462.78    317.78 o 
   5  19  -8     3839.80     4380.69    421.40 o 
   0  20  -8     4403.85     4907.85    469.22 o 
   2  20  -8     4801.03     4798.76    332.50 o 
   4  20  -8     4058.21     4413.23    356.33 o 
   1  21  -8     4224.08     4922.41    391.15 o 
   3  21  -8     3232.10     3875.17    380.37 o 
   0  22  -8     4837.21     5914.82    558.65 o 
   2  22  -8     3433.37     3845.96    388.34 o 
   2   1  -7     1855.70     2578.32     95.56 o 
   4   1  -7       91.38       20.28     61.71 o 
   6   1  -7      130.04       68.58    125.28 o 
   8   1  -7      149.97       64.32    108.43 o 
  10   1  -7       12.97     -146.10     97.40 o 
  12   1  -7       23.68      129.41    110.50 o 
   1   2  -7     6456.07     8643.07    392.56 o 
   3   2  -7     2804.86     2851.36    121.55 o 
   5   2  -7      613.69      638.50     85.76 o 
   7   2  -7      416.62      885.74    145.78 o 
   9   2  -7      630.12      498.04    112.01 o 
  11   2  -7      210.30      122.85    104.65 o 
   2   3  -7     8891.02    11203.65    213.44 o 
   4   3  -7       89.86      145.47     58.94 o 
   6   3  -7       35.92       94.27     67.42 o 
   8   3  -7       16.73      -40.41     79.87 o 
  10   3  -7       40.11      -11.65     91.50 o 
   1   4  -7     6678.46     9557.22    302.97 o 
   3   4  -7      396.59      472.28     80.97 o 
   5   4  -7     2316.72     2769.62    113.08 o 
   7   4  -7      208.05       52.13     80.82 o 
   9   4  -7      227.74      152.77     97.57 o 
  11   4  -7      138.35      141.43    131.34 o 
   2   5  -7     2293.42     2483.32    118.22 o 
   4   5  -7      532.42      633.48     68.32 o 
   6   5  -7     1453.90     1769.29    135.41 o 
   8   5  -7       83.89       21.59     82.42 o 
  10   5  -7       53.84       38.11    120.16 o 
   1   6  -7     2667.82     2704.59    130.35 o 
   3   6  -7     3015.13     3690.69    132.16 o 
   5   6  -7     1565.00     1888.17    108.17 o 
   7   6  -7      302.89      276.13     87.48 o 
   9   6  -7      176.68      421.38    109.59 o 
  11   6  -7       92.08       86.55    147.31 o 
   2   7  -7     3301.32     4365.48    172.38 o 
   4   7  -7      530.67      600.02     93.47 o 
   6   7  -7      270.73      185.23     86.85 o 
   8   7  -7       44.06       22.98     91.60 o 
  10   7  -7      249.83      105.53    120.50 o 
   1   8  -7      210.67      269.46     77.49 o 
   3   8  -7      144.32      143.00     82.61 o 
   5   8  -7       50.39       24.84     60.51 o 
   7   8  -7      362.58      273.26    145.54 o 
   9   8  -7      562.78      447.04    125.40 o 
  11   8  -7      213.19       98.83    152.86 o 
   2   9  -7     1803.36     2415.03    153.29 o 
   4   9  -7       64.35       33.51     73.18 o 
   6   9  -7      450.26      371.11    129.15 o 
   8   9  -7     1107.12      976.20    146.70 o 
  10   9  -7       19.26        0.52    130.42 o 
   1  10  -7      442.87      399.68     93.62 o 
   3  10  -7     1717.56     1805.19    152.94 o 
   5  10  -7       45.78       -4.06     68.98 o 
   7  10  -7      405.49      215.11    127.14 o 
   9  10  -7      123.54       10.53    108.68 o 
   2  11  -7     1049.76     1456.25    148.73 o 
   4  11  -7      139.60      112.19     86.50 o 
   6  11  -7      131.96     -137.44     91.63 o 
   8  11  -7      230.08       35.88    108.36 o 
  10  11  -7       56.97      -25.20    130.30 o 
   1  12  -7      181.81      184.20     94.65 o 
   3  12  -7      542.59      596.37    120.99 o 
   5  12  -7       25.69      -10.75     84.03 o 
   7  12  -7      874.35      575.66    131.17 o 
   9  12  -7      377.51       97.34    110.78 o 
   2  13  -7      699.73      801.44    135.14 o 
   4  13  -7      408.58      230.13    110.21 o 
   6  13  -7      210.60       74.29    102.80 o 
   8  13  -7       68.16        7.10    132.29 o 
  10  13  -7       11.75     -127.93    154.97 o 
   1  14  -7      723.80      696.55    172.43 o 
   3  14  -7      898.57      877.93    145.04 o 
   5  14  -7      279.45      119.93     96.47 o 
   7  14  -7      150.21       92.41    115.16 o 
   9  14  -7       19.07       -6.03    116.96 o 
   2  15  -7      918.67     1040.53    202.02 o 
   4  15  -7       19.59     -105.46    100.58 o 
   6  15  -7       76.24      -16.72    102.44 o 
   8  15  -7       15.81       50.57    120.28 o 
   1  16  -7      663.24      371.65    175.18 o 
   3  16  -7      308.55      461.56    133.23 o 
   5  16  -7      784.72      653.73    130.16 o 
   7  16  -7       32.29     -117.14    110.22 o 
   2  17  -7      579.28      335.22    276.49 o 
   4  17  -7      846.91      983.35    170.40 o 
   6  17  -7      208.68       21.49    119.36 o 
   8  17  -7      137.46      -65.46    126.90 o 
   1  18  -7      586.80      376.18    175.69 o 
   3  18  -7      625.42      457.50    249.26 o 
   5  18  -7       17.42      -74.09    106.15 o 
   7  18  -7       34.19     -172.03    114.68 o 
   2  19  -7       35.09      -94.66    163.84 o 
   4  19  -7      389.08      230.48    205.15 o 
   6  19  -7      415.82      233.56    132.04 o 
   1  20  -7       17.47     -273.89    189.30 o 
   3  20  -7      218.61      -44.23    175.83 o 
   5  20  -7       66.33     -223.57    155.15 o 
   2  21  -7       28.62     -260.56    173.71 o 
   4  21  -7      259.15      148.71    192.23 o 
   1  22  -7       74.49     -227.86    160.63 o 
   3  22  -7        5.99     -158.59    212.41 o 
   2  23  -7      397.59     -110.11    196.97 o 
   0   0  -6    32216.07    34215.31   1086.15 o 
   2   0  -6    20838.49    16585.58    557.24 o 
   4   0  -6    46068.13    47921.85   1381.75 o 
   6   0  -6    15835.46    15933.69    618.73 o 
   8   0  -6    19218.06    19585.19    775.27 o 
  10   0  -6     4751.97     5815.15    412.96 o 
  12   0  -6     3287.85     3861.29    431.85 o 
   1   1  -6    24302.57    21321.66    399.91 o 
   3   1  -6    48464.95    49028.95   1017.21 o 
   5   1  -6    23490.04    21897.19    760.20 o 
   7   1  -6    19899.62    19183.28    519.95 o 
   9   1  -6     8990.72     8567.52    341.21 o 
  11   1  -6     4951.61     4826.40    286.56 o 
   0   2  -6    18637.99    17805.96    666.76 o 
   2   2  -6    43705.24    41523.18    617.03 o 
   4   2  -6    36768.90    38493.86    833.95 o 
   6   2  -6    10828.59     9942.61    322.65 o 
   8   2  -6    11528.75    12535.86    624.86 o 
  10   2  -6     5469.08     5307.77    240.01 o 
  12   2  -6     4759.96     5276.12    257.02 o 
   1   3  -6    43785.52    41493.32    973.49 o 
   3   3  -6    28086.35    25668.33    475.72 o 
   5   3  -6    19021.39    18269.37    334.07 o 
   7   3  -6    11633.29    11212.40    314.31 o 
   9   3  -6     7991.52     7752.50    354.34 o 
  11   3  -6     4777.85     5051.19    245.57 o 
   0   4  -6    23931.89    19775.50    743.72 o 
   2   4  -6    20924.25    17555.85    599.34 o 
   4   4  -6    48808.69    48480.08    738.05 o 
   6   4  -6    13571.37    12236.98    320.85 o 
   8   4  -6     8210.66     7207.77    270.59 o 
  10   4  -6     3842.37     3592.35    199.58 o 
  12   4  -6     4052.64     3975.66    238.67 o 
   1   5  -6    23298.78    20013.17    397.77 o 
   3   5  -6    35001.09    34965.92    627.92 o 
   5   5  -6    17303.57    16555.89    315.21 o 
   7   5  -6    12878.80    11469.46    319.58 o 
   9   5  -6     6712.96     6340.61    212.05 o 
  11   5  -6     2418.86     2753.43    215.58 o 
   0   6  -6    62387.90    62857.00   2050.41 o 
   2   6  -6    32721.57    31985.39    631.79 o 
   4   6  -6    25379.68    23609.79    408.77 o 
   6   6  -6    13916.97    12707.58    326.97 o 
   8   6  -6     8874.05     7862.64    231.51 o 
  10   6  -6     4128.88     4054.47    213.46 o 
  12   6  -6     2230.10     2343.33    388.81 o 
   1   7  -6    34556.45    34505.26    673.28 o 
   3   7  -6    38417.05    40082.54    690.93 o 
   5   7  -6    16446.38    15553.30    276.90 o 
   7   7  -6     4934.86     4948.93    174.67 o 
   9   7  -6     6622.70     7327.85    232.58 o 
  11   7  -6     2727.78     3480.56    613.41 o 
   0   8  -6    58578.69    61601.38   2504.37 o 
   2   8  -6    47306.14    50753.59    945.14 o 
   4   8  -6    12264.59    11980.62    229.01 o 
   6   8  -6    10029.39     9100.04    235.38 o 
   8   8  -6     8572.52     9448.71    315.00 o 
  10   8  -6     4665.50     4319.23    290.21 o 
   1   9  -6    36630.71    39810.21    775.24 o 
   3   9  -6    18799.09    16190.22    454.49 o 
   5   9  -6    20549.88    21180.80    417.87 o 
   7   9  -6     7286.69     6988.14    263.78 o 
   9   9  -6     6211.65     6834.78    279.59 o 
  11   9  -6     2956.54     2742.68    292.29 o 
   0  10  -6    26493.27    24578.05    913.33 o 
   2  10  -6    16311.82    14902.82    374.86 o 
   4  10  -6    16486.23    16084.54    348.19 o 
   6  10  -6    15996.01    16239.68    429.50 o 
   8  10  -6     9318.51     9439.37    351.10 o 
  10  10  -6     3740.91     4049.99    334.79 o 
   1  11  -6    16991.40    14634.08    373.81 o 
   3  11  -6    15088.55    13754.59    369.87 o 
   5  11  -6    20358.94    19817.23    415.63 o 
   7  11  -6    12122.75    12336.54    375.71 o 
   9  11  -6     5620.28     6000.97    402.40 o 
  11  11  -6     2141.42     2283.34    284.06 o 
   0  12  -6    20459.87    18528.59    773.06 o 
   2  12  -6    11936.83     9496.26    326.74 o 
   4  12  -6    10629.53     9245.56    298.40 o 
   6  12  -6    14764.87    14046.40    404.57 o 
   8  12  -6     6250.67     6898.49    290.37 o 
  10  12  -6     3588.39     4051.17    316.99 o 
   1  13  -6    20079.50    18474.25    751.56 o 
   3  13  -6    11901.04    10248.67    323.20 o 
   5  13  -6    11812.85    11171.83    301.34 o 
   7  13  -6     5339.15     4939.20    240.28 o 
   9  13  -6     6063.44     5545.78    271.96 o 
   0  14  -6    31568.65    31018.97   1162.91 o 
   2  14  -6    11276.36    11050.65   1258.86 o 
   4  14  -6     9175.12     7969.70    289.58 o 
   6  14  -6     4670.16     4447.16    226.45 o 
   8  14  -6     7394.07     7127.68    302.40 o 
  10  14  -6     3550.80     3836.61    618.53 o 
   1  15  -6    20108.44    19577.61    603.08 o 
   3  15  -6     6189.97     5344.87    384.12 o 
   5  15  -6     9690.70     9745.76    287.36 o 
   7  15  -6     7238.03     6576.39    287.97 o 
   9  15  -6     4653.74     4601.76    265.20 o 
   0  16  -6    19128.88    18570.79    842.59 o 
   2  16  -6     7277.17     6695.98    333.99 o 
   4  16  -6    15452.00    14718.87    433.25 o 
   6  16  -6     6299.32     6919.53    347.31 o 
   8  16  -6     5595.65     5015.42    266.79 o 
   1  17  -6    13837.58    12693.93    487.34 o 
   3  17  -6     6240.78     6482.75    334.13 o 
   5  17  -6     7202.80     7744.10    320.39 o 
   7  17  -6     7377.11     7017.84    310.95 o 
   0  18  -6    12799.69    11800.91    669.77 o 
   2  18  -6     7366.49     7730.39    381.79 o 
   4  18  -6    11655.51    11573.55    476.50 o 
   6  18  -6     5581.59     5441.35    269.19 o 
   8  18  -6     3403.84     4425.83    308.75 o 
   1  19  -6     9815.48     8820.71    421.21 o 
   3  19  -6     6319.64     6410.42    492.23 o 
   5  19  -6     5702.94     5517.42    268.81 o 
   7  19  -6     3652.75     4131.26    284.37 o 
   0  20  -6     8193.36     8108.82    580.35 o 
   2  20  -6     5616.54     5421.52    340.25 o 
   4  20  -6     6554.61     5979.89    279.84 o 
   6  20  -6     4373.17     4476.42    316.79 o 
   1  21  -6     6008.61     5718.07    348.62 o 
   3  21  -6     4822.61     4984.48    553.92 o 
   5  21  -6     5487.51     5431.14    279.50 o 
   0  22  -6     6994.17     5889.91    531.12 o 
   2  22  -6     5626.20     5787.33    373.09 o 
   4  22  -6     3394.26     4083.76    476.11 o 
   1  23  -6     5853.65     6537.34    400.22 o 
   3  23  -6     5525.64     5245.31    396.58 o 
   0  24  -6     6099.19     7054.83    609.49 o 
   2  24  -6     4946.48     5142.34    397.88 o 
   2   1  -5     7499.65    10335.78    246.96 o 
   4   1  -5     1778.93     2200.40    142.37 o 
   6   1  -5      497.99      524.00    100.79 o 
   8   1  -5      871.32      893.88    165.37 o 
  10   1  -5      123.85       50.34    117.29 o 
  12   1  -5       37.86       31.34    135.25 o 
   1   2  -5     2491.28     3256.12    133.87 o 
   3   2  -5     1882.02     2652.98    110.27 o 
   5   2  -5       64.10       75.52     52.47 o 
   7   2  -5     1898.39     2098.18    263.42 o 
   9   2  -5     1208.47     1205.73    164.97 o 
  11   2  -5      123.10       60.89     94.55 o 
   2   3  -5     3890.49     5433.37    172.36 o 
   4   3  -5      502.87      609.94     60.64 o 
   6   3  -5      832.67     1019.75    105.50 o 
   8   3  -5      531.77      423.87     96.27 o 
  10   3  -5        9.90       22.15     84.87 o 
  12   3  -5      129.02      140.81    105.64 o 
   1   4  -5     8912.06    11701.52    239.93 o 
   3   4  -5     2024.89     2572.77     90.37 o 
   5   4  -5      806.45     1073.10     98.68 o 
   7   4  -5      649.76      945.71    110.81 o 
   9   4  -5      972.87      765.38    122.49 o 
  11   4  -5      112.22       98.04     96.58 o 
   2   5  -5      225.62      388.11     48.17 o 
   4   5  -5      687.95     1224.78     79.86 o 
   6   5  -5      427.40      456.15     85.26 o 
   8   5  -5      382.50      304.79     80.19 o 
  10   5  -5       40.05      -26.79     81.88 o 
  12   5  -5      223.30      186.75    112.27 o 
   5   6  -5      268.25      417.55     56.39 o 
   7   6  -5      125.80       96.28     88.31 o 
   9   6  -5      177.41       13.10     81.04 o 
  11   6  -5       47.49       68.42     99.93 o 
   2   7  -5     1991.53     2556.89     82.96 o 
   4   7  -5      997.27     1384.68     94.36 o 
   6   7  -5       21.72      -57.41     49.23 o 
   8   7  -5       70.27      -55.12     65.30 o 
  10   7  -5      293.40      185.04    105.37 o 
  12   7  -5       79.06       11.17    111.56 o 
   1   8  -5      996.18     1588.16    119.14 o 
   3   8  -5      185.22      200.15     82.59 o 
   5   8  -5      172.17      287.62     58.74 o 
   7   8  -5      516.65      359.51    110.24 o 
   9   8  -5      732.85      661.18    123.34 o 
  11   8  -5      118.82      -58.23    122.25 o 
   2   9  -5       23.49      -10.63     57.69 o 
   4   9  -5      725.30      892.61     70.32 o 
   6   9  -5      924.74      870.30    146.23 o 
   8   9  -5      103.40      -44.12     72.39 o 
  10   9  -5      222.26      147.59    127.41 o 
   1  10  -5      851.87     1458.70    127.65 o 
   3  10  -5      915.09     1235.74    125.90 o 
   5  10  -5      750.98      867.62    116.68 o 
   7  10  -5      346.90      360.79    151.21 o 
   9  10  -5      517.97      514.31    169.58 o 
  11  10  -5       19.34     -139.01    123.45 o 
   2  11  -5      202.76      249.76    104.10 o 
   4  11  -5       71.63      -40.14     59.39 o 
   6  11  -5     1373.46     1575.43    201.55 o 
   8  11  -5      103.82       95.27    150.09 o 
  10  11  -5      542.37      457.15    172.29 o 
   1  12  -5      854.94     1086.61    151.51 o 
   3  12  -5      461.20      584.26    107.71 o 
   5  12  -5      151.72      121.17     78.75 o 
   7  12  -5      350.59      388.88    183.07 o 
   9  12  -5       17.67      -64.82    124.78 o 
  11  12  -5       49.60     -114.82    142.14 o 
   2  13  -5      375.76      352.54    111.80 o 
   4  13  -5      753.17      918.07    109.68 o 
   6  13  -5      868.03      874.06    149.52 o 
   8  13  -5      118.58       89.76    117.04 o 
  10  13  -5       27.10     -125.41    139.17 o 
   1  14  -5      535.79      491.58    142.31 o 
   3  14  -5      503.71      485.20    151.63 o 
   5  14  -5      237.15      318.24    107.28 o 
   7  14  -5      191.77       54.09    103.35 o 
   9  14  -5       82.95      131.16    211.29 o 
   2  15  -5     1325.40     1613.68    211.34 o 
   4  15  -5      736.59      519.68    106.89 o 
   6  15  -5       19.51     -128.05     99.07 o 
   8  15  -5      333.95       86.23    116.41 o 
  10  15  -5       28.82       94.65    160.14 o 
   1  16  -5      167.99       27.51    151.37 o 
   3  16  -5      298.61      153.64    149.47 o 
   5  16  -5      221.00        5.21     88.21 o 
   7  16  -5      353.81      234.68    135.55 o 
   9  16  -5       63.31     -136.22    128.72 o 
   2  17  -5     1121.06      869.38    211.49 o 
   4  17  -5      716.06      662.79    136.78 o 
   6  17  -5      546.29      580.68    150.44 o 
   8  17  -5      245.39      195.23    136.07 o 
   1  18  -5      186.96       52.67    157.66 o 
   3  18  -5      141.03      -51.04    215.81 o 
   5  18  -5     1136.31     1066.43    253.23 o 
   7  18  -5       95.97      -35.09    110.46 o 
   2  19  -5      343.33       23.31    149.53 o 
   4  19  -5     1188.34     1495.47    261.36 o 
   6  19  -5      635.64      323.34    177.06 o 
   8  19  -5      113.62        5.86    134.96 o 
   1  20  -5      270.95      -34.89    147.48 o 
   3  20  -5      601.38      262.29    191.02 o 
   5  20  -5       18.33      -57.85    125.29 o 
   7  20  -5       17.68     -183.35    154.52 o 
   2  21  -5      180.35     -242.93    161.95 o 
   4  21  -5       20.06      -57.16    126.87 o 
   6  21  -5      283.93       38.90    204.15 o 
   1  22  -5        2.58      -58.91    165.73 o 
   3  22  -5      180.77     -199.85    167.75 o 
   5  22  -5       69.55       37.47    131.01 o 
   2  23  -5      221.23     -202.79    176.98 o 
   4  23  -5       41.50     -165.05    127.99 o 
   1  24  -5       83.39     -249.42    182.21 o 
   3  24  -5      131.77     -263.84    181.44 o 
   2   0  -4    93531.23   103813.06   2834.03 o 
   4   0  -4    53442.00    57108.17   1687.19 o 
   6   0  -4    21003.28    18518.74    676.40 o 
   8   0  -4    22635.68    21653.80    820.49 o 
  10   0  -4    10558.75    10764.40    574.52 o 
  12   0  -4     3027.70     3852.45    419.39 o 
   1   1  -4    32733.59    36357.86   1233.85 o 
   3   1  -4    41861.48    41563.47    832.56 o 
   5   1  -4    32753.12    29944.20    672.38 o 
   7   1  -4    17416.95    15776.75    448.52 o 
   9   1  -4    16859.00    17092.08    945.08 o 
  11   1  -4     5034.90     4828.88    280.42 o 
   0   2  -4    67140.52    77888.23   2181.34 o 
   2   2  -4    51384.61    53573.91   1113.16 o 
   4   2  -4    44800.54    44776.59    759.96 o 
   6   2  -4    23912.80    23910.93    582.02 o 
   8   2  -4    12679.92    11827.22    389.18 o 
  10   2  -4    11411.53    12255.62    677.61 o 
  12   2  -4     3586.11     3529.13    247.26 o 
   1   3  -4    46937.64    47214.56    778.58 o 
   3   3  -4    57546.30    58949.73    857.44 o 
   5   3  -4    24956.25    23692.20    400.14 o 
   7   3  -4    18724.04    17759.15    488.52 o 
   9   3  -4     6913.97     6427.95    243.76 o 
  11   3  -4     7036.69     6738.33    274.12 o 
   0   4  -4   116622.93   129319.10   3881.19 o 
   2   4  -4    42970.39    41602.23    714.91 o 
   4   4  -4    24106.26    21547.14    362.05 o 
   6   4  -4    29579.82    29996.91    589.83 o 
   8   4  -4     7259.77     6256.64    191.62 o 
  10   4  -4     7148.43     6895.34    263.42 o 
  12   4  -4     3751.50     3836.87    222.58 o 
   1   5  -4    63979.27    64233.88   1107.35 o 
   3   5  -4    36869.92    32872.52    510.14 o 
   5   5  -4    30983.80    30928.52    501.08 o 
   7   5  -4    19278.16    19547.00    489.05 o 
   9   5  -4     4491.00     4007.63    328.48 o 
  11   5  -4     5025.83     5531.81    277.13 o 
   0   6  -4    50454.42    51382.67   1138.09 o 
   2   6  -4    47967.41    44207.72    668.69 o 
   4   6  -4    31549.93    30228.26    453.08 o 
   6   6  -4    23735.16    22772.01    417.30 o 
   8   6  -4     9071.95     7946.38    222.78 o 
  10   6  -4     2869.57     3286.88    216.30 o 
  12   6  -4     3215.20     3502.69    327.22 o 
   1   7  -4    52683.07    52774.51   1056.46 o 
   3   7  -4    39148.94    38289.38    599.29 o 
   5   7  -4    22237.85    20358.69    330.26 o 
   7   7  -4    14247.12    13342.38    299.77 o 
   9   7  -4     4647.42     5297.66    226.78 o 
  11   7  -4     4091.13     4725.62    235.29 o 
   0   8  -4    69621.26    72413.49   2150.79 o 
   2   8  -4    30115.78    27945.69    455.20 o 
   4   8  -4    25392.42    22269.65    352.27 o 
   6   8  -4    14897.68    14213.83    307.06 o 
   8   8  -4     8489.09     8903.06    247.37 o 
  10   8  -4     4498.33     4437.99    220.66 o 
  12   8  -4     2420.42     2591.86    219.25 o 
   1   9  -4    40415.93    37762.05    717.71 o 
   3   9  -4    33079.87    32729.82    534.09 o 
   5   9  -4    19162.12    19243.14    325.45 o 
   7   9  -4     7739.95     7360.15    444.62 o 
   9   9  -4     7466.89     7811.78    278.21 o 
  11   9  -4     4204.25     4422.75    231.46 o 
   0  10  -4    32377.29    29520.67   1014.61 o 
   2  10  -4    30919.99    28832.24    590.89 o 
   4  10  -4    18131.48    16604.98    289.86 o 
   6  10  -4    12947.52    11612.07    344.26 o 
   8  10  -4    11608.10    12391.82    306.54 o 
  10  10  -4     4818.00     4428.14    223.24 o 
   1  11  -4    28836.10    26155.05    667.32 o 
   3  11  -4    23185.10    23541.86    417.64 o 
   5  11  -4    18538.34    17834.35    393.05 o 
   7  11  -4     8862.88     8928.27    246.86 o 
   9  11  -4     8498.25     7804.13    372.70 o 
  11  11  -4     2880.85     3320.70    308.31 o 
   0  12  -4    18242.89    15869.99    669.77 o 
   2  12  -4    32072.53    30680.71    642.93 o 
   4  12  -4    19035.78    17116.93    362.56 o 
   6  12  -4     7543.90     6865.10    217.79 o 
   8  12  -4    13317.77    13295.04    396.69 o 
  10  12  -4     4512.36     4859.83    312.04 o 
   1  13  -4    24805.87    22340.45    617.60 o 
   3  13  -4    20906.84    19505.83    473.46 o 
   5  13  -4     6867.56     5505.01    194.05 o 
   7  13  -4    15908.20    16881.88    594.55 o 
   9  13  -4     5932.05     5689.08    326.25 o 
  11  13  -4     2417.23     2575.78    300.78 o 
   0  14  -4    22560.03    21330.66    867.51 o 
   2  14  -4    15994.78    13524.89    454.23 o 
   4  14  -4    14755.54    13748.28    328.88 o 
   6  14  -4    13647.67    13045.02    384.66 o 
   8  14  -4     7868.45     7687.14    300.26 o 
  10  14  -4     4625.72     4139.50    320.62 o 
   1  15  -4    17839.70    17482.50    551.16 o 
   3  15  -4    10226.73     8644.93    712.98 o 
   5  15  -4    13052.55    12862.20    325.37 o 
   7  15  -4    13797.06    13473.13    486.60 o 
   9  15  -4     4822.70     4986.74    341.92 o 
   0  16  -4    20986.95    22387.27    937.24 o 
   2  16  -4    11230.97     9541.29    472.14 o 
   4  16  -4     9773.64     8820.20    302.98 o 
   6  16  -4    18124.26    17558.75    483.01 o 
   8  16  -4     4987.16     4859.11    360.18 o 
  10  16  -4     3224.13     2818.15    433.05 o 
   1  17  -4    15581.45    14312.58    506.63 o 
   3  17  -4     4217.65     3445.05    271.30 o 
   5  17  -4    14736.40    15069.53    609.32 o 
   7  17  -4     6716.28     6818.91    531.43 o 
   9  17  -4     3948.93     4381.27    658.32 o 
   0  18  -4    15749.48    15345.71    772.06 o 
   2  18  -4    11321.67     9670.41    418.11 o 
   4  18  -4     7404.04     7294.25    288.79 o 
   6  18  -4     7771.37     7519.37    378.44 o 
   8  18  -4     4161.00     4067.92    257.40 o 
   1  19  -4    14718.84    13561.11    579.55 o 
   3  19  -4     7856.68     7336.48    373.25 o 
   5  19  -4     6899.90     7139.35    298.11 o 
   7  19  -4     4211.63     4475.96    341.48 o 
   0  20  -4    10369.20    10308.84    640.03 o 
   2  20  -4    11425.64    10586.64    458.62 o 
   4  20  -4     6932.15     7237.93    555.50 o 
   6  20  -4     3798.37     4374.05    356.27 o 
   1  21  -4     8741.41     8345.97    416.35 o 
   3  21  -4    10216.66     9606.48    671.28 o 
   5  21  -4     5172.92     4720.09    841.36 o 
   7  21  -4     2860.70     3108.33    443.30 o 
   0  22  -4     6333.77     6231.93    517.05 o 
   2  22  -4     8104.45     7545.49    405.53 o 
   4  22  -4     6315.45     6676.17    301.61 o 
   6  22  -4     3937.46     3991.94    327.71 o 
   1  23  -4     5793.24     5390.45    345.36 o 
   3  23  -4     7500.88     7276.84    412.21 o 
   5  23  -4     4325.80     5035.87    361.53 o 
   0  24  -4     6060.77     6601.88    561.26 o 
   2  24  -4     5133.18     4784.24    342.99 o 
   4  24  -4     4671.40     6871.28   1779.73 o 
   1  25  -4     4178.87     5208.47    428.14 o 
   4   1  -3     2754.95     3782.09    158.22 o 
   6   1  -3       29.36       19.93     67.96 o 
   8   1  -3       25.41       -5.77     89.66 o 
  10   1  -3      598.27      530.08    146.31 o 
  12   1  -3        5.48       37.26    112.19 o 
   3   2  -3     3679.88     5070.96    127.00 o 
   5   2  -3     4993.62     6274.19    224.45 o 
   7   2  -3      409.27      446.63    100.61 o 
   9   2  -3     1242.36     2157.82    252.78 o 
  11   2  -3      331.67      228.95    143.26 o 
  13   2  -3       17.16       65.22    104.66 o 
   4   3  -3     1157.21     1492.03     70.14 o 
   6   3  -3     1503.48     2004.78    169.87 o 
   8   3  -3      837.11     1091.39    111.98 o 
  10   3  -3      492.91      407.61    103.16 o 
  12   3  -3       63.49       63.16     98.99 o 
   3   4  -3      303.13      423.73     46.83 o 
   5   4  -3     3058.86     4083.13    116.92 o 
   7   4  -3      685.94      866.92     87.32 o 
   9   4  -3       79.16      124.32     78.70 o 
  11   4  -3      732.20      873.69    137.76 o 
   2   5  -3      721.87     1156.08     60.62 o 
   4   5  -3     5250.20     6877.04    143.26 o 
   6   5  -3      385.43      396.00     51.30 o 
   8   5  -3      238.36      207.71     69.38 o 
  10   5  -3        0.21      -89.67     85.36 o 
  12   5  -3       66.08       98.24    103.45 o 
   1   6  -3     1272.70     1678.08     88.14 o 
   3   6  -3     1129.17     1272.51     68.04 o 
   5   6  -3     3725.17     4891.27    125.42 o 
   7   6  -3       52.89      -16.41     53.56 o 
   9   6  -3      440.02      196.86     89.59 o 
  11   6  -3      204.68      151.33    113.28 o 
   2   7  -3     2354.59     3273.79    131.07 o 
   4   7  -3     2340.97     3050.66    154.13 o 
   6   7  -3     1353.41     1604.34     87.13 o 
   8   7  -3      188.40       69.23     67.09 o 
  10   7  -3      147.60       -4.60     82.99 o 
  12   7  -3       39.36      -15.81    104.74 o 
   1   8  -3     1813.43     2261.54    112.10 o 
   3   8  -3     3517.08     4819.41    133.68 o 
   5   8  -3       33.67       21.71     41.34 o 
   7   8  -3      172.01      189.32     68.02 o 
   9   8  -3       17.14      -27.78     74.09 o 
  11   8  -3      136.00      179.36     98.43 o 
   2   9  -3     7316.10     9713.90    202.91 o 
   4   9  -3      840.90     1092.22     75.60 o 
   6   9  -3       71.11      -19.00     45.82 o 
   8   9  -3      241.58      151.67     75.25 o 
  10   9  -3        5.38       -9.26     84.77 o 
  12   9  -3      167.05      -22.91    144.27 o 
   1  10  -3     3719.62     5622.91    236.72 o 
   3  10  -3      399.98      531.24     87.76 o 
   5  10  -3      300.88      311.14     60.63 o 
   7  10  -3      545.83      387.08     97.25 o 
   9  10  -3      238.13      151.31     91.44 o 
  11  10  -3      173.73      171.58    108.13 o 
   2  11  -3     4451.57     5701.88    203.56 o 
   4  11  -3      379.97      633.02     83.14 o 
   6  11  -3     1093.03     1220.65     94.63 o 
   8  11  -3      151.98      121.36     76.85 o 
  10  11  -3      181.92      153.22    102.77 o 
   1  12  -3      233.12      415.71    124.81 o 
   3  12  -3     3021.64     4113.82    138.48 o 
   5  12  -3      726.28      837.27     84.16 o 
   7  12  -3      461.20      492.67     92.08 o 
   9  12  -3      141.77       76.87     88.19 o 
  11  12  -3       53.36      -25.98    136.82 o 
   2  13  -3      172.09      157.88    133.32 o 
   4  13  -3      252.90      318.43     76.97 o 
   6  13  -3       93.35      134.68     69.25 o 
   8  13  -3      119.71       32.29     96.45 o 
  10  13  -3      176.06       68.60    147.99 o 
   1  14  -3      498.72      525.68    146.51 o 
   3  14  -3      374.48      278.41    239.42 o 
   5  14  -3     1967.77     2419.91    156.89 o 
   7  14  -3     1219.21     1334.51    176.30 o 
   9  14  -3       14.62       44.21    220.63 o 
   2  15  -3      801.38      855.70    171.79 o 
   4  15  -3      306.55      507.44    114.25 o 
   6  15  -3      795.23      743.67    116.78 o 
   8  15  -3      256.57      -55.13    134.63 o 
  10  15  -3       77.04      -34.45    135.24 o 
   1  16  -3      132.01      131.05    148.64 o 
   3  16  -3     1325.28     1724.75    220.48 o 
   5  16  -3       50.09       -0.58     85.82 o 
   7  16  -3       48.31     -125.60     95.77 o 
   9  16  -3       69.61     -122.13    128.43 o 
   2  17  -3      535.28      568.50    177.44 o 
   4  17  -3      374.23      354.34    120.67 o 
   6  17  -3      125.59      -28.97     93.57 o 
   8  17  -3      166.31      -37.62    111.28 o 
   1  18  -3     1421.65     1720.45    245.62 o 
   3  18  -3      182.01      246.85    156.34 o 
   5  18  -3       95.74      -46.65    113.50 o 
   7  18  -3        1.12     -206.78    171.81 o 
   9  18  -3       71.04     -114.48    132.01 o 
   2  19  -3      397.93      378.84    173.45 o 
   4  19  -3      261.21      168.99    127.25 o 
   6  19  -3      223.91       48.63    169.04 o 
   8  19  -3       31.65     -227.54    151.69 o 
   1  20  -3      278.59       72.69    150.27 o 
   3  20  -3      211.43      -18.56    160.12 o 
   5  20  -3      158.22      151.52    131.19 o 
   7  20  -3      181.77       59.60    179.93 o 
   2  21  -3     1582.78     1517.42    251.87 o 
   4  21  -3      130.00       51.29    127.34 o 
   6  21  -3       61.34     -213.06    142.04 o 
   1  22  -3      224.32      121.03    174.61 o 
   3  22  -3      212.42      149.30    174.84 o 
   5  22  -3       67.48      -11.85    133.19 o 
   2  23  -3      248.78      -19.85    166.15 o 
   4  23  -3       89.40      -42.93    129.30 o 
   1  24  -3        4.53     -239.33    169.10 o 
   3  24  -3      110.37     -159.58    133.81 o 
   2  25  -3       43.89     -277.06    184.71 o 
   2   0  -2    93390.25   103895.05   2770.12 o 
   4   0  -2    51366.14    52740.28   1504.53 o 
   6   0  -2    31831.94    31111.00   1003.76 o 
   8   0  -2    10430.07    10403.89    502.18 o 
  10   0  -2    12174.20    11624.68    587.38 o 
  12   0  -2     3256.54     3003.43    375.18 o 
   1   1  -2    75518.39    80859.52   2161.44 o 
   3   1  -2    23329.17    16692.44    380.74 o 
   5   1  -2    38883.76    38753.01   1169.54 o 
   7   1  -2    12049.77     9511.37    320.28 o 
   9   1  -2    11720.28    10830.50    382.16 o 
  11   1  -2     4222.17     3785.53    246.36 o 
  13   1  -2     2615.29     2892.49    274.14 o 
   0   2  -2   107341.34   122129.45   3530.73 o 
   2   2  -2    55450.95    56707.69    790.51 o 
   4   2  -2    57167.40    63598.02   1285.25 o 
   6   2  -2    35144.64    34528.82    774.84 o 
   8   2  -2    15523.24    14679.69    443.47 o 
  10   2  -2     9176.50     8568.81    350.56 o 
  12   2  -2     2562.77     2456.14    201.53 o 
   1   3  -2    49167.79    47767.14    695.43 o 
   3   3  -2    52789.38    55860.79    805.42 o 
   5   3  -2    33814.26    32092.95    560.87 o 
   7   3  -2    25088.70    23494.77    473.54 o 
   9   3  -2     9449.40     8675.06    337.58 o 
  11   3  -2     5236.86     5045.52    231.61 o 
  13   3  -2     2326.77     2790.20    269.52 o 
   0   4  -2    71749.08    82723.74   1715.25 o 
   2   4  -2    79436.06    83513.34   1182.13 o 
   4   4  -2    16105.18    15153.80    351.19 o 
   6   4  -2    29799.25    30692.87    438.61 o 
   8   4  -2    18412.29    17566.91    426.76 o 
  10   4  -2     7950.20     7444.30    291.29 o 
  12   4  -2     2551.75     2670.05    422.76 o 
   1   5  -2    54769.09    55710.23    813.55 o 
   3   5  -2    61919.45    61905.52    803.02 o 
   5   5  -2    35662.80    33691.98    597.46 o 
   7   5  -2    23825.14    24882.20    442.68 o 
   9   5  -2     9573.11     9261.18    294.98 o 
  11   5  -2     6991.16     6224.76    259.21 o 
   0   6  -2    11255.82     9356.53    376.38 o 
   2   6  -2    48219.62    45162.61    671.21 o 
   4   6  -2    34570.93    32933.20    472.66 o 
   6   6  -2    24840.38    22916.16    358.13 o 
   8   6  -2    12100.57    12030.03    321.75 o 
  10   6  -2     7042.13     6472.74    254.12 o 
  12   6  -2     3312.54     3786.93    302.74 o 
   1   7  -2    66292.30    65607.28   1128.87 o 
   3   7  -2    38759.46    37634.54    668.22 o 
   5   7  -2    32814.35    34064.36    495.50 o 
   7   7  -2    23882.31    23219.49    432.20 o 
   9   7  -2    10089.92    10484.17    319.67 o 
  11   7  -2     5409.73     5690.58    251.04 o 
   0   8  -2    58280.78    61672.00   1840.12 o 
   2   8  -2    25170.06    19911.65    335.09 o 
   4   8  -2    37767.21    36830.34    516.99 o 
   6   8  -2    21843.55    21473.55    352.47 o 
   8   8  -2    12349.49    10641.22    361.23 o 
  10   8  -2     5941.48     6247.02    560.89 o 
  12   8  -2     2842.63     2899.57    272.66 o 
   1   9  -2    51151.54    48579.31   1418.32 o 
   3   9  -2    30178.89    28767.92    426.16 o 
   5   9  -2    22266.42    21151.35    459.41 o 
   7   9  -2    14891.55    14233.19    312.06 o 
   9   9  -2     9837.81     9206.93    301.68 o 
  11   9  -2     4205.43     4364.43    222.59 o 
   0  10  -2    35622.54    32633.22   1095.59 o 
   2  10  -2    37675.97    33493.20    547.11 o 
   4  10  -2    36335.29    34705.16    619.08 o 
   6  10  -2    13121.30    10816.73    226.08 o 
   8  10  -2     8024.99     8686.22    242.51 o 
  10  10  -2     6106.77     5940.97    250.26 o 
  12  10  -2     3468.00     3898.87    297.01 o 
   1  11  -2    37986.73    35205.47    840.35 o 
   3  11  -2    30710.06    29261.80    446.70 o 
   5  11  -2    14490.60    13402.77    434.77 o 
   7  11  -2     9502.30     9503.44    316.85 o 
   9  11  -2     6894.94     6759.66    256.62 o 
  11  11  -2     3570.05     3352.19    326.25 o 
   0  12  -2    35167.22    33242.30   1152.46 o 
   2  12  -2    37080.68    37719.15    906.67 o 
   4  12  -2    25523.27    25346.25    406.87 o 
   6  12  -2    11307.08    10362.59    235.69 o 
   8  12  -2    10748.51    10990.82    287.50 o 
  10  12  -2     4838.31     4993.14    237.81 o 
   1  13  -2    23872.07    20990.91    587.98 o 
   3  13  -2    25388.48    24081.14    530.81 o 
   5  13  -2    11545.64    10931.83    380.04 o 
   7  13  -2    15901.63    16939.86    373.38 o 
   9  13  -2     5028.22     4709.34    223.00 o 
  11  13  -2     2964.24     3316.11    454.55 o 
   2  14  -2    29301.42    27904.38    742.49 o 
   4  14  -2    19602.24    20043.18    388.84 o 
   6  14  -2    19641.96    19867.74    367.97 o 
   8  14  -2     7223.56     7155.03    235.24 o 
  10  14  -2     3612.90     3619.77    286.13 o 
   1  15  -2    14268.19    13796.37    469.22 o 
   3  15  -2    25256.00    24171.10    783.71 o 
   5  15  -2    13272.54    12320.58    385.71 o 
   7  15  -2     9320.29     9225.22    316.27 o 
   9  15  -2     3865.03     3851.95    271.54 o 
   0  16  -2    16989.49    15190.17    719.01 o 
   2  16  -2    23288.57    22016.46    653.56 o 
   4  16  -2     8828.55     8375.64    289.64 o 
   6  16  -2    11728.87    11772.40    360.04 o 
   8  16  -2     5408.44     5608.97    364.71 o 
  10  16  -2     3957.22     3915.55    453.95 o 
   1  17  -2    14542.50    13683.13    507.50 o 
   3  17  -2    16958.01    15219.31    946.48 o 
   5  17  -2    13596.84    12814.45    381.34 o 
   7  17  -2     4723.43     4810.37    467.63 o 
   9  17  -2     3509.04     3960.81    541.77 o 
   0  18  -2    16035.60    14768.17    739.30 o 
   2  18  -2    12374.72    11333.65    446.38 o 
   4  18  -2     8560.64     8262.85    587.87 o 
   6  18  -2     7340.19     7300.80    357.66 o 
   8  18  -2     4501.44     4819.31    349.01 o 
   1  19  -2    12524.16    11264.84    459.76 o 
   3  19  -2    13530.44    12451.82    381.98 o 
   5  19  -2     9188.88     8929.58    324.74 o 
   7  19  -2     5043.05     5919.90    468.52 o 
   0  20  -2    12319.33    11616.24    669.37 o 
   2  20  -2    11721.27    10555.98    453.16 o 
   4  20  -2     6552.78     6373.41    372.33 o 
   6  20  -2     4694.69     5150.50    256.58 o 
   8  20  -2     3323.49     4169.15    493.94 o 
   1  21  -2    10416.60     9324.82    423.73 o 
   3  21  -2     9336.07     8845.91    609.89 o 
   5  21  -2     4900.98     5292.59    576.03 o 
   7  21  -2     4032.15     4762.93    359.99 o 
   0  22  -2     5477.05     5331.86    476.06 o 
   2  22  -2     8322.32     6883.78    435.16 o 
   4  22  -2     7737.02     7600.85    485.07 o 
   6  22  -2     4186.98     4895.51    264.32 o 
   1  23  -2     6224.03     5673.67    347.08 o 
   3  23  -2     5620.88     5905.27    536.94 o 
   5  23  -2     4668.07     5501.69    280.54 o 
   0  24  -2     5503.85     5390.34    490.12 o 
   2  24  -2     5186.00     4433.58    351.72 o 
   4  24  -2     4211.05     4916.77    315.94 o 
   1  25  -2     5132.63     5235.36    358.59 o 
   3  25  -2     2855.61     4429.19    554.63 o 
   2   1  -1     1103.06     1522.58     78.84 o 
   4   1  -1     4195.58     4843.50    174.34 o 
   6   1  -1     3424.02     4094.95    190.67 o 
   8   1  -1      183.56      342.54    113.63 o 
  10   1  -1     1205.71     1367.95    179.27 o 
  12   1  -1       33.34     -162.95    108.63 o 
   5   2  -1     9246.30    11489.45    493.94 o 
   7   2  -1      114.56      179.26     61.44 o 
   9   2  -1      113.63      112.98     98.30 o 
  11   2  -1       49.39      -69.23     96.86 o 
  13   2  -1       38.07       -4.15    134.57 o 
   2   3  -1    11936.19    17459.13    257.50 o 
   4   3  -1      616.56      872.74     47.74 o 
   6   3  -1     2518.20     3297.54    117.55 o 
   8   3  -1     2414.47     2625.10    422.00 o 
  10   3  -1     1116.92     1481.84    149.49 o 
  12   3  -1       17.03     -123.92    135.54 o 
   1   4  -1     2187.54     2536.34     71.73 o 
   3   4  -1     4483.37     5721.71    114.84 o 
   5   4  -1     4588.00     5860.54    124.62 o 
   7   4  -1      171.56      156.48     55.48 o 
   9   4  -1     2165.62     2580.98    166.87 o 
  11   4  -1      817.69      411.58    174.46 o 
  13   4  -1       22.99      145.26    143.42 o 
   2   5  -1     2974.63     4160.04     94.34 o 
   4   5  -1     4779.08     6380.89    130.16 o 
   6   5  -1      478.87      666.66     71.70 o 
   8   5  -1      264.47      233.60     75.99 o 
  10   5  -1       43.24       59.03     81.85 o 
  12   5  -1       36.95      -57.35    116.16 o 
   1   6  -1    12691.87    17830.94    297.07 o 
   5   6  -1     1969.92     2495.53     86.94 o 
   7   6  -1      286.19      337.35     68.46 o 
   9   6  -1      370.56      185.56     84.76 o 
  11   6  -1      268.11      111.32    129.50 o 
   2   7  -1     3107.44     4400.22    151.67 o 
   4   7  -1     3261.23     5282.28    128.74 o 
   6   7  -1      944.52     1114.60    151.14 o 
   8   7  -1        7.61       24.96     64.71 o 
  10   7  -1      214.45      141.62     93.75 o 
  12   7  -1       51.33       46.72    132.26 o 
   1   8  -1      593.07      889.13    115.63 o 
   3   8  -1     4401.77     5992.32    134.81 o 
   5   8  -1      350.59      474.12     81.45 o 
   7   8  -1      546.25      622.87     80.34 o 
   9   8  -1      107.93        5.38     77.70 o 
  11   8  -1       84.89      283.70    134.86 o 
   2   9  -1     1220.05     1484.57     95.49 o 
   4   9  -1     1414.15     1736.25     95.74 o 
   6   9  -1      895.66     1003.28     79.78 o 
   8   9  -1       94.60       -0.12     69.30 o 
  10   9  -1      284.02      164.23     91.71 o 
  12   9  -1       12.75       44.17    139.83 o 
   3  10  -1       92.71       63.11     39.87 o 
   5  10  -1     1464.65     1500.30     91.86 o 
   7  10  -1     1202.53     1532.08    153.28 o 
   9  10  -1      241.36      101.36     94.41 o 
  11  10  -1       26.85       72.66    117.16 o 
   2  11  -1     2245.40     3009.45    186.48 o 
   4  11  -1      273.88      130.24     50.76 o 
   6  11  -1     5608.12     7038.36    178.14 o 
   8  11  -1      869.87     1314.69    224.58 o 
  10  11  -1       58.97      -16.66    151.30 o 
  12  11  -1       47.78      292.77    201.13 o 
   1  12  -1     4635.79     6475.17    275.21 o 
   3  12  -1     1302.04     2168.78    148.06 o 
   5  12  -1     1503.11     2018.36    116.13 o 
   7  12  -1      102.13       72.48     65.12 o 
   9  12  -1      137.90       48.64     89.03 o 
  11  12  -1       13.46      -46.33    111.43 o 
   2  13  -1      638.96     1054.59    169.13 o 
   4  13  -1      349.80      325.09     71.02 o 
   6  13  -1     2614.13     2787.78    126.60 o 
   8  13  -1      461.60      440.87    103.13 o 
  10  13  -1       94.81       30.51    109.87 o 
   1  14  -1       82.21       85.67    123.89 o 
   3  14  -1      466.79      555.34    108.11 o 
   5  14  -1     2780.55     3073.81    130.97 o 
   7  14  -1     2606.62     2950.52    159.48 o 
   9  14  -1       52.03       78.11     93.88 o 
  11  14  -1       66.74       89.13    141.93 o 
   2  15  -1      257.72      220.34    138.73 o 
   4  15  -1     1710.43     2068.87    134.28 o 
   6  15  -1     1404.59     1456.71    113.69 o 
   8  15  -1       60.68      -55.52     87.45 o 
  10  15  -1       73.59      -77.34    128.85 o 
   1  16  -1      327.20      545.21    154.50 o 
   3  16  -1      467.74      587.28    119.20 o 
   5  16  -1      887.81      843.82    105.88 o 
   7  16  -1      175.83      -26.00     79.72 o 
   9  16  -1       61.07      -58.48    187.67 o 
   2  17  -1     1587.12     1900.55    246.95 o 
   4  17  -1      929.84     1028.87    208.32 o 
   6  17  -1      485.71      361.55    217.47 o 
   8  17  -1      519.22      789.28    251.77 o 
  10  17  -1       53.12     -185.46    199.32 o 
   1  18  -1      131.28       59.44    249.06 o 
   3  18  -1      343.90      406.32    120.64 o 
   5  18  -1     1301.66     1094.25    168.79 o 
   7  18  -1      215.22       32.97    188.07 o 
   9  18  -1      116.81      107.71    221.03 o 
   2  19  -1     1634.27     1821.03    278.78 o 
   4  19  -1      309.87      342.49    145.27 o 
   6  19  -1      209.57       74.15    121.44 o 
   8  19  -1       58.99      -88.42    208.37 o 
   1  20  -1      315.43      249.32    159.50 o 
   3  20  -1      542.04      538.84    130.72 o 
   5  20  -1       68.12      -56.67    132.24 o 
   7  20  -1      110.29      158.18    175.72 o 
   2  21  -1     1712.37     1495.33    243.32 o 
   4  21  -1       75.47      -24.05    119.78 o 
   6  21  -1       75.17       44.48    128.82 o 
   1  22  -1       67.48     -157.22    160.76 o 
   3  22  -1       48.35       74.69    116.97 o 
   5  22  -1        3.13      -18.07    121.03 o 
   7  22  -1        3.68      -18.43    180.66 o 
   2  23  -1       83.51      -86.15    152.95 o 
   4  23  -1       35.57      -48.57    118.75 o 
   6  23  -1      105.05      -22.90    143.23 o 
   1  24  -1       32.64      -96.62    140.12 o 
   3  24  -1       82.69     -213.32    142.21 o 
   5  24  -1       82.01       88.02    176.61 o 
   2  25  -1       49.44       99.30    186.40 o 
   1  26  -1       23.11      101.44    163.60 o 
   4   0   0    25450.17    21320.21    463.50 o 
   6   0   0    15402.41    16998.00    407.09 o 
   8   0   0    16029.58    16001.42    664.35 o 
  10   0   0     6649.66     6664.98    430.44 o 
  12   0   0     3108.54     3319.93    382.41 o 
   1   1   0   155488.81   174311.02   2412.44 o 
   3   1   0    29145.71    23999.39    413.43 o 
   5   1   0    43573.20    42935.17    626.66 o 
   9   1   0     5407.34     4728.11    247.70 o 
  11   1   0     5089.00     5527.76    294.90 o 
  13   1   0     3718.33     4149.74    292.08 o 
   0   2   0   177874.50   200932.00   5600.94 o 
   2   2   0    36794.59    32277.54    418.08 o 
   4   2   0    67251.46    70329.16    982.39 o 
   6   2   0    34041.83    30531.70    473.29 o 
   8   2   0    21312.45    23033.48    604.06 o 
  10   2   0     3538.19     2986.47    230.99 o 
  12   2   0     3079.10     3075.14    452.14 o 
   1   3   0    33761.76    29580.41    384.38 o 
   3   3   0    31554.78    26959.81    365.62 o 
   5   3   0    58249.56    59014.54    770.41 o 
   7   3   0    22567.39    22108.63    477.13 o 
   9   3   0    14658.35    15359.69    410.15 o 
  11   3   0     2564.97     2494.98    452.52 o 
  13   3   0     2238.36     2629.68    270.37 o 
   2   4   0    36081.90    34015.02    449.86 o 
   4   4   0    50733.18    49019.20    644.13 o 
   6   4   0    15894.12    13034.39    221.46 o 
   8   4   0    26517.67    26947.21    565.60 o 
  10   4   0     6626.54     5871.43    376.31 o 
  12   4   0     3546.83     3814.29    264.83 o 
   1   5   0    53908.45    51053.99    844.95 o 
   3   5   0    39406.37    38435.26    555.31 o 
   5   5   0    17015.46    14044.70    232.94 o 
   7   5   0    37225.21    35750.86    514.97 o 
   9   5   0    19157.80    19223.79    461.13 o 
  11   5   0     4996.33     4807.29    474.15 o 
  13   5   0     2049.14     2514.09    324.24 o 
   2   6   0    22558.48    18679.67    329.79 o 
   4   6   0    34293.74    30417.89    430.33 o 
   6   6   0    21748.10    18086.98    294.91 o 
   8   6   0    13778.38    12125.61    325.44 o 
  10   6   0    11682.59    11507.06    820.06 o 
  12   6   0     3295.44     3483.52    285.79 o 
   1   7   0    54737.84    53988.46   1146.73 o 
   3   7   0    34543.34    30296.55    429.52 o 
   5   7   0    42644.94    43710.13    604.76 o 
   7   7   0    23671.92    24085.95    382.15 o 
   9   7   0    17011.30    14499.14    385.56 o 
  11   7   0     4664.29     4403.43    384.02 o 
   0   8   0    20493.87    15324.81    593.61 o 
   2   8   0    41996.13    39121.18    718.45 o 
   4   8   0    40779.76    42936.37    595.19 o 
   6   8   0    21632.38    20405.52    333.64 o 
   8   8   0    11165.32    10508.14    301.91 o 
  10   8   0     9986.49     9022.91    373.34 o 
  12   8   0     2875.05     3346.60    436.47 o 
   1   9   0    67040.54    73600.49   1553.58 o 
   3   9   0    24971.32    18498.48    298.68 o 
   5   9   0    29645.45    28864.07    437.48 o 
   7   9   0    16746.20    16805.41    301.55 o 
   9   9   0    11630.12    11848.06    341.85 o 
  11   9   0     3027.69     3509.70    331.87 o 
   0  10   0    58415.34    57942.93   1797.32 o 
   2  10   0    23261.51    18338.74    643.30 o 
   4  10   0    53169.55    54673.91    749.68 o 
   6  10   0    15496.74    14240.84    268.02 o 
   8  10   0     7767.52     6649.76    239.72 o 
  10  10   0     4734.07     5737.94    300.85 o 
  12  10   0     4280.94     4634.41    301.20 o 
   1  11   0    40991.74    40266.87    943.61 o 
   3  11   0    27503.24    25056.21    433.48 o 
   5  11   0    11343.82     9456.26    234.58 o 
   7  11   0    12916.24    12445.92    256.89 o 
   9  11   0     5920.92     6146.17    243.32 o 
  11  11   0     3716.39     4141.70    281.58 o 
   0  12   0    42934.43    38252.24   1299.76 o 
   2  12   0    28990.95    25613.30    674.28 o 
   4  12   0    19721.49    18702.72    359.62 o 
   6  12   0    24231.37    24504.27    410.25 o 
   8  12   0     7160.59     6878.88    250.83 o 
  10  12   0     3411.02     3588.97    256.79 o 
   3  13   0    33819.45    34246.90    592.86 o 
   5  13   0    25135.47    26998.50    488.37 o 
   7  13   0     5899.22     5833.27    176.06 o 
   9  13   0     3995.13     3979.23    246.36 o 
  11  13   0     3951.31     4288.92    281.90 o 
   2  14   0    36505.23    37307.16   1318.25 o 
   4  14   0    21914.08    20203.57    394.49 o 
   6  14   0    12001.23    12255.20    293.63 o 
   8  14   0    10757.84    11001.96    337.13 o 
  10  14   0     1883.58     2699.96    418.18 o 
   1  15   0    18463.54    17524.71    547.53 o 
   3  15   0    31715.46    34867.17    709.23 o 
   5  15   0    12676.68    11984.34    289.94 o 
   7  15   0     5713.71     5720.87    204.06 o 
   9  15   0     2743.59     2944.13    272.19 o 
   0  16   0    22768.73    22119.40    924.58 o 
   2  16   0    31959.90    36270.45   1332.51 o 
   4  16   0    14779.26    14196.37    388.58 o 
   6  16   0     2400.63     2736.29    165.55 o 
   8  16   0     7523.15     6735.51    318.36 o 
  10  16   0     3801.18     4175.82    293.92 o 
   1  17   0    18830.43    19370.05    614.96 o 
   3  17   0    26996.76    30660.51    663.54 o 
   5  17   0     6368.00     5507.68    199.39 o 
   7  17   0     6740.62     7219.77    238.40 o 
   9  17   0     3820.95     4059.56    269.85 o 
   0  18   0    10155.54     8775.78    552.02 o 
   2  18   0    11688.34    10983.67    759.10 o 
   4  18   0    19543.59    18357.56    833.71 o 
   6  18   0     7360.40     7622.43    246.46 o 
   8  18   0     3081.34     3978.25    399.49 o 
   1  19   0     9033.30     6662.69   1046.96 o 
   3  19   0    15593.45    15492.70    440.00 o 
   5  19   0    11964.79    12376.16    499.10 o 
   7  19   0     4466.26     4977.19    340.81 o 
   9  19   0     3651.88     3639.85    442.70 o 
   0  20   0    16114.73    14463.12    769.65 o 
   2  20   0     6949.22     6907.73    365.07 o 
   4  20   0     8223.26     8199.29    328.49 o 
   6  20   0     3950.58     4539.77    287.40 o 
   8  20   0     5246.63     5400.39    465.00 o 
   1  21   0    10669.97    10139.42    456.76 o 
   3  21   0     6440.90     5734.64    418.83 o 
   5  21   0     4623.18     4646.40    255.30 o 
   7  21   0     5559.79     6726.72    376.98 o 
   0  22   0     6729.65     5539.24    491.33 o 
   2  22   0     7326.04     6746.38    462.29 o 
   4  22   0     4366.47     4962.38    324.70 o 
   6  22   0     4671.77     6098.52    661.94 o 
   1  23   0     5363.82     4913.45    493.64 o 
   3  23   0     4260.89     4681.77    356.33 o 
   5  23   0     4854.69     5675.17    362.04 o 
   0  24   0     4322.81     4499.32    550.61 o 
   2  24   0     5123.19     5712.01    393.69 o 
   4  24   0     4213.46     4498.18    333.49 o 
   1  25   0     5447.04     5480.37    513.23 o 
   3  25   0     2726.09     3072.32   1168.00 o 
   0  26   0     4837.13     4153.88    560.05 o 
   2   1   1     1101.15     1313.06     49.81 o 
   4   1   1     4193.02     4791.53    110.56 o 
   6   1   1     3425.52     4124.09    113.04 o 
   8   1   1      183.29      160.49     91.32 o 
  10   1   1     1205.82     1340.77    319.09 o 
  12   1   1       33.44      -19.65    108.71 o 
   5   2   1     9252.85    11348.59    208.07 o 
   7   2   1      114.28       47.88     62.86 o 
   9   2   1      114.18       82.30     93.42 o 
  11   2   1       49.23      -81.55    101.09 o 
  13   2   1       38.33       37.36    142.76 o 
   2   3   1    11940.95    17100.98    239.58 o 
   4   3   1      618.21      843.30     50.68 o 
   6   3   1     2521.30     3254.30     92.11 o 
   8   3   1     2414.58     2492.81    145.29 o 
  10   3   1     1116.67     1300.06    175.60 o 
  12   3   1       17.01      -24.73    119.01 o 
   1   4   1     2184.23     2437.25     76.69 o 
   3   4   1     4488.29     5814.98    112.87 o 
   5   4   1     4590.04     5816.45    125.60 o 
   7   4   1      170.46      166.14     50.82 o 
   9   4   1     2169.51     2366.70    181.71 o 
  11   4   1      817.81      826.01    163.01 o 
  13   4   1       22.84      -51.25    122.04 o 
   2   5   1     2973.98     4050.47    112.87 o 
   4   5   1     4779.87     6495.11    131.40 o 
   6   5   1      478.14      531.13     56.79 o 
   8   5   1      263.93      240.45     73.53 o 
  10   5   1       43.08       39.98    138.65 o 
  12   5   1       36.73      -82.69    108.14 o 
   1   6   1    12687.39    16576.14    832.67 o 
   5   6   1     1966.54     2659.74     89.05 o 
   7   6   1      286.60      328.84     66.64 o 
   9   6   1      370.54      156.74     83.45 o 
  11   6   1      268.17      156.38    154.22 o 
   2   7   1     3102.47     4362.16    117.19 o 
   6   7   1      945.43     1042.83    103.54 o 
   8   7   1        7.54      -81.48     54.32 o 
  10   7   1      215.01      204.75    118.38 o 
  12   7   1       51.27      138.15    187.78 o 
   1   8   1      593.48      775.09    115.22 o 
   3   8   1     4400.63     5909.15    148.92 o 
   5   8   1      349.42      413.96     68.78 o 
   7   8   1      546.59      760.75     73.99 o 
   9   8   1      107.48       24.98     91.75 o 
  11   8   1       84.88      169.06    118.85 o 
   2   9   1     1221.34     1654.87    113.63 o 
   4   9   1     1417.27     1626.36     85.36 o 
   6   9   1      895.96     1090.47    101.32 o 
   8   9   1       95.50      -22.90     64.36 o 
  10   9   1      284.13      166.18    152.41 o 
  12   9   1       12.71     -159.17    145.39 o 
   3  10   1       91.97       92.25     46.91 o 
   5  10   1     1466.03     1607.74     95.12 o 
   7  10   1     1202.43     1506.78    123.87 o 
   9  10   1      241.25      101.07    111.45 o 
  11  10   1       27.00      -58.52    119.05 o 
   2  11   1     2241.42     2846.09    135.61 o 
   4  11   1      272.71      200.15     60.10 o 
   6  11   1     5606.69     6883.31    176.57 o 
   8  11   1      870.80     1022.62    119.52 o 
  10  11   1       59.19      149.81    127.65 o 
  12  11   1       47.91      272.45    149.34 o 
   1  12   1     4637.73     6622.08    284.65 o 
   3  12   1     1300.78     2034.66    171.52 o 
   5  12   1     1502.34     1870.32    158.30 o 
   7  12   1      102.34       44.00     58.99 o 
   9  12   1      138.06       47.81    163.67 o 
  11  12   1       13.45      -75.27    117.06 o 
   2  13   1      640.78      618.53     95.31 o 
   4  13   1      349.21      365.36     75.86 o 
   6  13   1     2614.75     2776.42    143.25 o 
   8  13   1      462.00      568.14    137.44 o 
  10  13   1       94.25      -16.46    118.04 o 
   1  14   1       82.49      -29.28    106.01 o 
   3  14   1      464.72      551.11    102.82 o 
   5  14   1     2779.29     3208.23    144.36 o 
   7  14   1     2607.07     2873.97    179.95 o 
   9  14   1       52.22      100.09    119.68 o 
  11  14   1       66.68      114.65    142.28 o 
   2  15   1      258.01      259.65     97.46 o 
   4  15   1     1709.94     1900.84    180.57 o 
   6  15   1     1404.13     1886.16    218.94 o 
   8  15   1       61.01      238.78    119.74 o 
  10  15   1       73.53       14.30    131.68 o 
   1  16   1      326.92      364.08    161.70 o 
   3  16   1      467.72      321.20    127.71 o 
   5  16   1      885.91      907.97    110.40 o 
   7  16   1      176.12       72.82     86.36 o 
   9  16   1       61.14       88.32    117.35 o 
   2  17   1     1583.33     1493.43    151.68 o 
   4  17   1      930.95      822.78    189.95 o 
   6  17   1      485.96      443.05     96.29 o 
   8  17   1      519.21      646.00    212.19 o 
  10  17   1       52.93      156.49    338.68 o 
   1  18   1      131.67        6.85    137.14 o 
   3  18   1      342.82      340.26    115.24 o 
   5  18   1     1302.07     1185.45    281.59 o 
   7  18   1      215.31      121.83     88.59 o 
   9  18   1      116.84      -74.78    167.09 o 
   2  19   1     1635.73     1832.34    242.25 o 
   4  19   1      309.94      160.51    153.41 o 
   6  19   1      209.21       33.11     89.25 o 
   8  19   1       59.03      -85.52    124.16 o 
   1  20   1      315.73      236.29    191.89 o 
   3  20   1      541.76      504.57    194.37 o 
   5  20   1       68.25     -111.13    108.42 o 
   7  20   1      110.70      161.03    127.06 o 
   2  21   1     1709.80     1471.14    246.52 o 
   4  21   1       75.57      -17.77    155.70 o 
   6  21   1       75.29      -91.09    159.29 o 
   1  22   1       67.30     -146.18    131.26 o 
   3  22   1       48.40       39.30    163.86 o 
   5  22   1        3.14       11.52    162.41 o 
   7  22   1        3.69      195.11    184.10 o 
   2  23   1       84.20      168.29    169.21 o 
   4  23   1       35.56      178.28    170.30 o 
   6  23   1      105.03      326.95    298.38 o 
   1  24   1       32.44      -27.43    157.15 o 
   3  24   1       82.94       55.57    156.44 o 
   5  24   1       81.78      159.24    170.65 o 
   2  25   1       49.90        0.66    176.53 o 
   1  26   1       23.30      106.30    174.95 o 
   0   0   2   133387.05   150644.56   4152.07 o 
   2   0   2    85583.88    97355.95   1881.71 o 
   4   0   2    55734.65    56671.29   1147.83 o 
   6   0   2    27521.23    26713.67    864.50 o 
   8   0   2     9547.72     9327.79    471.03 o 
  10   0   2    12053.30    10398.27    557.64 o 
  12   0   2     3298.91     3371.17    395.67 o 
   1   1   2    75822.44    81849.67    917.71 o 
   3   1   2    23549.06    17134.68    243.29 o 
   5   1   2    43038.15    41714.86    625.90 o 
   7   1   2    10425.33     7939.45    184.10 o 
   9   1   2    11291.30    10303.58    407.73 o 
  11   1   2     4158.54     3798.73    251.62 o 
  13   1   2     2824.16     2757.12    279.71 o 
   0   2   2   106808.65   113916.66   3380.52 o 
   2   2   2    48813.77    48862.80    723.86 o 
   4   2   2    64436.00    69330.08    868.71 o 
   6   2   2    32874.97    32541.83    515.07 o 
   8   2   2    15351.15    14264.30    438.23 o 
  10   2   2     8168.99     8224.47    375.68 o 
  12   2   2     2737.70     2467.64    245.71 o 
   1   3   2    52203.76    50196.94    692.98 o 
   3   3   2    54839.63    56937.57    731.05 o 
   5   3   2    34056.77    32473.33    409.70 o 
   7   3   2    23605.73    22548.42    399.06 o 
   9   3   2    10364.21     9108.02    384.72 o 
  11   3   2     4688.52     4398.34    263.71 o 
  13   3   2     2220.54     2678.84    281.03 o 
   0   4   2    81186.92    84715.18   2351.94 o 
   2   4   2    80046.80    83856.16   1157.48 o 
   4   4   2    20101.32    19111.18    319.88 o 
   6   4   2    27973.65    29159.88    425.20 o 
   8   4   2    17316.19    17436.68    401.12 o 
  10   4   2     8280.39     7295.53    383.01 o 
  12   4   2     2672.14     2828.24    268.90 o 
   1   5   2    56951.58    57266.42   1009.49 o 
   3   5   2    62987.72    61798.50    888.84 o 
   5   5   2    32981.82    31850.97    511.31 o 
   7   5   2    22351.23    22734.65    408.44 o 
   9   5   2     9698.81     9196.83    356.04 o 
  11   5   2     7411.56     7323.75    344.07 o 
   0   6   2    15307.93    12581.01    472.44 o 
   2   6   2    46173.28    43088.28    633.43 o 
   4   6   2    37079.03    34931.00    478.57 o 
   6   6   2    25299.88    23242.62    357.64 o 
   8   6   2    11570.68    11298.52    307.65 o 
  10   6   2     8339.84     7049.58    319.05 o 
  12   6   2     3199.86     3528.63    271.04 o 
   1   7   2    59481.98    62313.25   1037.10 o 
   3   7   2    35602.80    33959.88    606.88 o 
   5   7   2    35397.73    35234.13    498.19 o 
   7   7   2    24017.89    23499.92    779.10 o 
   9   7   2    10440.52    10026.32    534.53 o 
  11   7   2     5547.14     5656.83    299.91 o 
   0   8   2    54286.52    60760.68   1825.85 o 
   2   8   2    22026.76    17443.59    309.06 o 
   4   8   2    35338.77    34351.89    552.15 o 
   6   8   2    24344.91    22934.29    360.75 o 
   8   8   2    14639.63    11571.40    392.68 o 
  10   8   2     6107.33     6301.71    312.34 o 
  12   8   2     2847.34     3768.79    304.93 o 
   1   9   2    45008.17    44458.75    932.75 o 
   3   9   2    29797.44    27783.58    473.53 o 
   5   9   2    23881.35    22076.84    350.03 o 
   7   9   2    15222.12    13908.24    295.75 o 
   9   9   2    11062.98     9740.65    422.50 o 
  11   9   2     3897.87     3963.07    260.02 o 
   0  10   2    32872.28    31345.51   1072.68 o 
   2  10   2    37966.56    35937.86    638.48 o 
   4  10   2    33820.39    32355.62    535.60 o 
   6  10   2    13429.68    11702.25    233.78 o 
   8  10   2     9416.31     9561.40    372.16 o 
  10  10   2     5761.64     5370.17    397.68 o 
  12  10   2     3577.96     3940.40    312.87 o 
   1  11   2    40871.80    38414.61   1282.48 o 
   3  11   2    30884.82    30234.91    501.10 o 
   5  11   2    13330.15    12232.35    271.86 o 
   7  11   2     9553.00     9426.89    238.73 o 
   9  11   2     7152.57     7003.40    317.41 o 
  11  11   2     3654.22     3807.95    278.58 o 
   0  12   2    40109.69    40502.50   1370.90 o 
   2  12   2    37302.91    33957.96   3230.93 o 
   4  12   2    24098.21    23667.08    430.34 o 
   6  12   2    10286.58     9671.79    248.37 o 
   8  12   2    11253.96    11107.10    481.18 o 
  10  12   2     4510.07     4314.69    270.97 o 
   1  13   2    27018.27    24563.18    941.06 o 
   3  13   2    24689.08    24774.69    444.56 o 
   5  13   2    11980.49    11167.14    287.96 o 
   7  13   2    16519.48    17929.26    378.38 o 
   9  13   2     4356.17     4363.58    267.67 o 
  11  13   2     2725.42     3320.64    720.82 o 
   0  14   2    10111.39     7583.13    461.39 o 
   2  14   2    30209.33    30556.07    621.94 o 
   4  14   2    19182.58    19396.26    386.49 o 
   6  14   2    19635.65    20065.44    406.65 o 
   8  14   2     6867.27     6782.99    311.40 o 
  10  14   2     2989.22     3726.66    300.32 o 
   1  15   2    15624.15    13121.02   1701.46 o 
   3  15   2    26316.83    24283.56   2952.79 o 
   5  15   2    11951.55    11918.35    292.18 o 
   7  15   2     9597.06     9068.72    964.08 o 
   9  15   2     3341.42     3860.15    323.13 o 
   0  16   2    18344.39    18409.82    837.37 o 
   2  16   2    24177.71    24781.35    578.91 o 
   4  16   2     8687.09     7357.00   1417.60 o 
   6  16   2    10577.07    10832.14    323.91 o 
   8  16   2     5195.76     5339.15    288.44 o 
  10  16   2     3674.39     3878.17    287.00 o 
   1  17   2    15445.08    13771.68   1899.20 o 
   3  17   2    16501.04    14443.85   1332.61 o 
   5  17   2    11705.52    10778.50    491.36 o 
   7  17   2     5412.54     5357.89    231.05 o 
   9  17   2     3462.50     3487.45    515.44 o 
   0  18   2    15048.77    14506.93    748.95 o 
   2  18   2    12034.20    10421.43   1977.17 o 
   4  18   2     9043.62     8510.27    440.58 o 
   6  18   2     7542.71     7822.44    251.41 o 
   8  18   2     4766.95     4763.57    284.85 o 
   1  19   2    12740.34    12776.87    496.46 o 
   3  19   2    11651.02    11764.17    476.96 o 
   5  19   2     9687.07     8699.99    436.97 o 
   7  19   2     5557.59     5779.60    308.94 o 
   0  20   2    12522.25    12894.29    725.24 o 
   2  20   2    11337.71    10429.86    453.88 o 
   4  20   2     6468.89     6893.58    448.22 o 
   6  20   2     5110.89     5440.35    802.30 o 
   8  20   2     3661.38     4064.46    385.02 o 
   1  21   2    10192.72     9191.56    430.65 o 
   3  21   2     9325.35     9356.16    439.69 o 
   5  21   2     5194.14     5691.65    387.54 o 
   7  21   2     3952.43     4691.23    432.65 o 
   0  22   2     6024.41     5461.88    473.64 o 
   2  22   2     7639.75     7464.50    542.57 o 
   4  22   2     8029.56     8400.80    425.25 o 
   6  22   2     4223.17     5430.66    347.92 o 
   1  23   2     5576.26     5574.92    350.12 o 
   3  23   2     6207.84     7315.38    407.17 o 
   5  23   2     4714.22     5060.77    344.11 o 
   0  24   2     5006.06     5185.97    488.92 o 
   2  24   2     5279.53     6042.91    373.08 o 
   4  24   2     3959.40     4477.23    919.46 o 
   1  25   2     4998.90     4954.48    344.08 o 
   3  25   2     2929.82     3705.69    533.33 o 
   4   1   3     2753.89     3643.47    106.71 o 
   6   1   3       29.48       -9.84     39.38 o 
   8   1   3       25.22      -58.99     46.56 o 
  10   1   3      599.05      743.98    210.38 o 
  12   1   3        5.53     -154.09    102.73 o 
   3   2   3     3677.07     4852.21     86.52 o 
   5   2   3     4987.23     6384.77    155.70 o 
   7   2   3      408.68      363.27     66.32 o 
   9   2   3     1242.73     1509.26    277.70 o 
  11   2   3      331.30      419.15    295.07 o 
  13   2   3       17.18      153.57    137.72 o 
   4   3   3     1153.33     1398.91     48.94 o 
   6   3   3     1504.11     1548.10     73.24 o 
   8   3   3      836.94     1142.51    124.04 o 
  10   3   3      493.33      220.48    114.89 o 
  12   3   3       63.21      -29.85    123.90 o 
   3   4   3      301.65      438.60     54.91 o 
   5   4   3     3058.77     3979.24     97.46 o 
   7   4   3      685.05      709.63     71.93 o 
   9   4   3       78.81      130.12     97.94 o 
  11   4   3      732.68      837.14    205.35 o 
   2   5   3      722.93     1143.41     62.54 o 
   4   5   3     5248.60     6724.52    133.92 o 
   6   5   3      386.02      405.70     48.30 o 
   8   5   3      238.94      302.08     76.90 o 
  10   5   3        0.20      -34.71    101.53 o 
  12   5   3       65.88       39.81    119.25 o 
   1   6   3     1273.50     1626.68     72.00 o 
   3   6   3     1128.53     1305.75     81.72 o 
   5   6   3     3731.93     4696.07    115.98 o 
   7   6   3       53.14      -19.32     44.47 o 
   9   6   3      438.30      305.29    139.45 o 
  11   6   3      205.13      207.99    121.35 o 
   2   7   3     2355.75     3092.49     97.44 o 
   4   7   3     2343.89     2954.09    105.79 o 
   6   7   3     1353.16     1506.63    113.47 o 
   8   7   3      187.79       51.21     78.38 o 
  10   7   3      147.47      130.53    140.66 o 
  12   7   3       39.58      104.50    126.19 o 
   1   8   3     1817.68     2129.34     91.87 o 
   3   8   3     3513.67     4859.83    133.63 o 
   5   8   3       33.42       13.40     44.77 o 
   7   8   3      172.12      297.30     82.41 o 
   9   8   3       17.20       42.07     93.50 o 
  11   8   3      135.96       30.75    106.79 o 
   2   9   3     7323.13     9745.74    204.38 o 
   4   9   3      840.47      887.67     93.54 o 
   6   9   3       71.31       77.68     51.11 o 
   8   9   3      241.31      204.28     86.04 o 
  10   9   3        5.39      -41.69     99.18 o 
  12   9   3      167.19      146.99    143.27 o 
   1  10   3     3724.05     5623.19    167.49 o 
   3  10   3      398.73      414.30     71.46 o 
   5  10   3      299.96      226.55     63.31 o 
   7  10   3      546.23      629.77    101.12 o 
   9  10   3      237.64      305.87    127.75 o 
  11  10   3      174.12      131.11    123.70 o 
   2  11   3     4445.07     6185.91    191.40 o 
   4  11   3      380.38      420.57     86.72 o 
   6  11   3     1092.90     1251.81    125.93 o 
   8  11   3      152.12       43.36     79.07 o 
  10  11   3      181.75      139.04    118.70 o 
   1  12   3      233.68      216.27     62.61 o 
   3  12   3     3021.17     3889.02    140.51 o 
   5  12   3      726.60      521.56     81.97 o 
   7  12   3      460.02      402.22     92.53 o 
   9  12   3      142.08      -12.11     97.52 o 
  11  12   3       53.57       32.42    124.88 o 
   2  13   3      173.01       36.59     65.49 o 
   4  13   3      252.92      244.14     70.98 o 
   6  13   3       93.11       36.55     68.28 o 
   8  13   3      119.09      122.85    102.76 o 
  10  13   3      176.01      148.14    129.22 o 
   1  14   3      498.81      538.30     88.46 o 
   3  14   3      374.24      160.47     80.74 o 
   5  14   3     1969.58     2453.85    189.13 o 
   7  14   3     1218.29     1161.70    248.86 o 
   9  14   3       14.44       11.05    141.26 o 
   2  15   3      801.23      889.35    112.92 o 
   4  15   3      306.56      231.26     82.35 o 
   6  15   3      795.95      789.08    109.24 o 
   8  15   3      256.53      197.23    232.38 o 
  10  15   3       76.91      128.36    134.31 o 
   1  16   3      131.77       70.73    156.33 o 
   3  16   3     1326.23     1301.34    140.29 o 
   5  16   3       50.02      -18.67     73.00 o 
   7  16   3       48.32     -114.78     79.89 o 
   9  16   3       69.73      -47.95    113.31 o 
   2  17   3      535.20      677.90    182.61 o 
   4  17   3      374.50      315.39    144.24 o 
   6  17   3      125.81       14.65     81.79 o 
   8  17   3      166.30      140.15    127.28 o 
   1  18   3     1420.21     1478.66    227.52 o 
   3  18   3      182.82      165.86    140.65 o 
   5  18   3       95.83      -18.28    135.58 o 
   7  18   3        1.14       96.75    162.86 o 
   9  18   3       71.26      416.94    205.55 o 
   2  19   3      397.08      608.67    265.83 o 
   4  19   3      261.48      256.21    187.17 o 
   6  19   3      223.96      138.31    153.23 o 
   8  19   3       31.45      -14.27    169.39 o 
   1  20   3      278.47      168.45    164.22 o 
   3  20   3      211.63      -40.65    143.07 o 
   5  20   3      158.24      113.15    281.40 o 
   7  20   3      181.88      192.41    169.39 o 
   2  21   3     1581.61     1367.98    485.36 o 
   4  21   3      130.23      -73.77    159.23 o 
   6  21   3       61.14      115.63    163.38 o 
   1  22   3      224.86      239.90    170.49 o 
   3  22   3      212.38      260.53    169.81 o 
   5  22   3       67.50       84.03    158.01 o 
   2  23   3      249.95      263.69    175.71 o 
   4  23   3       89.41        7.44    242.44 o 
   1  24   3        4.47       -1.71    148.69 o 
   3  24   3      110.11     -155.50    168.29 o 
   2  25   3       43.89      -40.86    172.96 o 
   2   0   4    93013.81   105885.66   1683.30 o 
   4   0   4    54608.87    60079.63   1048.89 o 
   6   0   4    18838.31    17493.19    461.91 o 
   8   0   4    20398.23    20208.48    656.31 o 
  10   0   4    10962.63    11231.82    592.41 o 
  12   0   4     3161.35     3583.78    355.69 o 
   1   1   4    41911.07    41829.60    492.39 o 
   3   1   4    40971.05    40448.06    490.89 o 
   5   1   4    32440.65    30555.22    493.83 o 
   7   1   4    17528.19    15672.86    310.75 o 
   9   1   4    17811.62    16543.76    509.65 o 
  11   1   4     4636.20     4670.89    273.29 o 
   0   2   4    52141.52    62979.03   2795.84 o 
   2   2   4    52473.88    53275.46    631.84 o 
   4   2   4    48592.13    47891.28    627.43 o 
   6   2   4    25038.10    23460.74    360.49 o 
   8   2   4    10676.80    10051.59    238.90 o 
  10   2   4    11787.86    12375.35    446.32 o 
  12   2   4     3208.24     3519.50    289.46 o 
   1   3   4    41985.29    41264.85    754.96 o 
   3   3   4    58396.88    57815.94    745.20 o 
   5   3   4    28386.94    26028.44    339.41 o 
   7   3   4    17923.00    16259.41    321.06 o 
   9   3   4     6578.08     5927.74    284.61 o 
  11   3   4     7048.86     7041.82    335.14 o 
   0   4   4   119200.90   127626.21   3824.62 o 
   2   4   4    43602.29    41442.81    549.14 o 
   4   4   4    22999.34    20573.35    311.43 o 
   6   4   4    29249.07    29673.59    394.36 o 
   8   4   4     6893.99     5534.32    199.63 o 
  10   4   4     7916.37     7310.34    328.73 o 
  12   4   4     3429.93     3455.92    281.63 o 
   1   5   4    62715.45    63284.38   1039.26 o 
   3   5   4    36349.15    31095.26    435.76 o 
   5   5   4    29728.61    29314.75    475.64 o 
   7   5   4    17364.45    16784.63    387.40 o 
   9   5   4     4106.05     3378.71    251.29 o 
  11   5   4     5697.54     5635.30    306.06 o 
   0   6   4    55257.08    53531.42   1571.85 o 
   2   6   4    49430.80    44134.83    650.47 o 
   4   6   4    29155.46    27703.15    458.49 o 
   6   6   4    24649.64    23064.69    400.20 o 
   8   6   4     9146.00     7662.46    244.44 o 
  10   6   4     3163.05     3351.71    225.08 o 
  12   6   4     3348.19     3150.13    272.89 o 
   1   7   4    49016.79    49362.35   1256.61 o 
   3   7   4    40409.81    38687.78    591.18 o 
   5   7   4    21486.17    19772.58    356.71 o 
   7   7   4    13897.23    13104.28    329.94 o 
   9   7   4     4644.82     5119.20    268.38 o 
  11   7   4     4512.34     4796.75    340.41 o 
   0   8   4    68373.65    73079.25   2172.29 o 
   2   8   4    31056.78    28251.74    449.96 o 
   4   8   4    24949.30    21719.90    378.02 o 
   6   8   4    16054.31    14729.82    292.92 o 
   8   8   4    10015.73     9895.70    289.36 o 
  10   8   4     4478.87     4540.86    268.31 o 
  12   8   4     2307.71     2707.22    269.18 o 
   1   9   4    37257.18    34418.69    620.47 o 
   3   9   4    34395.27    32665.13    524.78 o 
   5   9   4    19642.56    18779.81    352.74 o 
   7   9   4     8833.52     7842.03    247.20 o 
   9   9   4     7393.61     7653.46    333.53 o 
  11   9   4     4198.37     3950.90    267.40 o 
   0  10   4    33469.56    32184.93    692.62 o 
   2  10   4    29945.85    29184.10    550.71 o 
   4  10   4    18021.26    15960.20    399.06 o 
   6  10   4    12457.67    11404.97    260.51 o 
   8  10   4    13116.97    12840.66    349.25 o 
  10  10   4     4451.61     4286.76    264.55 o 
   1  11   4    29313.50    26237.49    572.92 o 
   3  11   4    23060.05    23547.69    415.94 o 
   5  11   4    18501.02    17626.23    349.35 o 
   7  11   4     9940.88     9763.96    291.33 o 
   9  11   4     8263.35     8175.89    351.90 o 
  11  11   4     2779.90     2509.55    839.74 o 
   0  12   4    17965.15    15004.58    462.39 o 
   2  12   4    32126.21    31912.31    611.51 o 
   4  12   4    17168.89    16116.21    327.58 o 
   6  12   4     7661.85     6789.01    201.51 o 
   8  12   4    13018.67    12877.21    361.42 o 
  10  12   4     4470.20     4340.88    272.78 o 
   1  13   4    25620.05    24334.51    494.47 o 
   3  13   4    20896.33    20812.58    452.08 o 
   5  13   4     6562.33     5206.36    176.82 o 
   7  13   4    16616.89    17226.86    428.62 o 
   9  13   4     5674.82     5724.40    300.51 o 
  11  13   4     2343.45     2602.14    465.81 o 
   0  14   4    20623.14    20154.69    841.99 o 
   2  14   4    16903.72    14491.62    352.76 o 
   4  14   4    14800.93    13595.84    305.88 o 
   6  14   4    13554.70    12935.16    306.90 o 
   8  14   4     6915.42     7394.37    380.13 o 
  10  14   4     4342.25     3920.53    268.28 o 
   1  15   4    20463.24    19801.87    604.25 o 
   3  15   4    10191.65     8281.01    356.22 o 
   5  15   4    11017.21    11438.66    288.30 o 
   7  15   4    14214.54    14362.28    390.10 o 
   9  15   4     4456.53     4321.49    273.93 o 
   0  16   4    22059.13    22422.24    951.31 o 
   2  16   4    13968.48    12605.13    464.62 o 
   4  16   4     7741.97     7381.02    348.04 o 
   6  16   4    17748.80    17557.12    459.66 o 
   8  16   4     4847.96     4964.98    278.63 o 
  10  16   4     3172.62     4302.18    446.31 o 
   1  17   4    16065.57    15353.06    536.41 o 
   3  17   4     4634.68     3357.49    268.63 o 
   5  17   4    13691.40    15035.43    707.95 o 
   7  17   4     7205.25     7382.06    421.80 o 
   9  17   4     3706.36     3897.06    384.02 o 
   0  18   4    13788.13    13190.90    709.36 o 
   2  18   4    12024.34    11737.29    469.87 o 
   4  18   4     7261.36     8077.80    383.83 o 
   6  18   4     9045.15     8827.21    314.45 o 
   8  18   4     4245.09     4589.20    286.19 o 
   1  19   4    13266.04    14542.63    542.28 o 
   3  19   4     7923.08     7598.53    373.61 o 
   5  19   4     7506.95     7274.27    374.56 o 
   7  19   4     4650.93     4489.86    279.89 o 
   0  20   4    10388.73    10740.69    658.72 o 
   2  20   4    10802.59    11576.55    485.95 o 
   4  20   4     7021.65     8213.26    728.25 o 
   6  20   4     4179.80     3960.71    389.85 o 
   1  21   4     9089.01     8978.56    432.54 o 
   3  21   4     9294.98    10032.56    460.13 o 
   5  21   4     5081.10     5913.96    353.24 o 
   7  21   4     2829.01     4043.56    484.50 o 
   0  22   4     6277.81     7453.11    572.11 o 
   2  22   4     7930.42     7982.06    437.17 o 
   4  22   4     6242.70     6412.20    379.43 o 
   6  22   4     3973.25     4236.01    310.43 o 
   1  23   4     5785.28     6163.60    377.09 o 
   3  23   4     7438.93     7607.13    415.44 o 
   5  23   4     4457.01     5151.89    350.45 o 
   0  24   4     6339.72     6713.01    564.68 o 
   2  24   4     5031.71     5463.06    357.13 o 
   4  24   4     4686.71     5359.67    366.67 o 
   1  25   4     4087.70     4876.10    421.15 o 
   2   1   5     7497.67    10426.31    163.32 o 
   4   1   5     1778.18     2182.46     66.17 o 
   6   1   5      498.26      477.26     66.33 o 
   8   1   5      870.28      658.26     85.49 o 
  10   1   5      124.25      -41.71     87.81 o 
  12   1   5       37.96      172.12    146.59 o 
   1   2   5     2492.49     3269.56     77.81 o 
   3   2   5     1878.23     2704.53     92.27 o 
   5   2   5       63.91        7.71     31.96 o 
   7   2   5     1897.98     2114.11    120.85 o 
   9   2   5     1209.72     1118.15    155.08 o 
  11   2   5      122.77       15.25    115.25 o 
   2   3   5     3891.85     5303.18    105.47 o 
   4   3   5      501.96      625.59     59.95 o 
   6   3   5      834.11     1099.47     99.54 o 
   8   3   5      531.75      642.33     97.62 o 
  10   3   5        9.85      -38.56    187.08 o 
  12   3   5      129.20       13.47    118.57 o 
   1   4   5     8912.47    11803.36    195.17 o 
   3   4   5     2022.87     2588.44     84.25 o 
   5   4   5      805.85     1080.45    121.05 o 
   7   4   5      649.55      792.89     87.28 o 
   9   4   5      975.19      573.08    169.69 o 
  11   4   5      112.71       21.41    116.87 o 
   2   5   5      225.30      268.54     50.08 o 
   4   5   5      688.37     1173.96    103.33 o 
   6   5   5      428.32      423.51     68.02 o 
   8   5   5      381.96      242.21     79.51 o 
  10   5   5       40.02      -56.80     95.96 o 
  12   5   5      223.01       56.91    119.30 o 
   1   6   5     3401.73     4892.78    131.73 o 
   5   6   5      267.98      308.34     55.49 o 
   7   6   5      125.91       94.59     95.02 o 
   9   6   5      176.85      162.15     96.97 o 
  11   6   5       47.43       48.89    109.71 o 
   2   7   5     1997.11     2427.54    108.34 o 
   4   7   5      998.00     1223.89     82.81 o 
   6   7   5       21.89      -50.19     56.99 o 
   8   7   5       70.33       -1.79     89.80 o 
  10   7   5      293.73       30.71    112.83 o 
  12   7   5       78.81      110.27    130.05 o 
   1   8   5      995.71     1368.85    116.11 o 
   3   8   5      184.69      198.79     55.71 o 
   5   8   5      172.01      162.54     55.08 o 
   7   8   5      516.66      388.50    111.42 o 
   9   8   5      732.09      691.67    139.78 o 
  11   8   5      118.87      106.57    122.83 o 
   2   9   5       23.42       -0.84     42.44 o 
   4   9   5      726.76      748.85     79.26 o 
   6   9   5      922.91      781.24     84.50 o 
   8   9   5      104.16      -18.63     75.95 o 
  10   9   5      222.22       36.13    247.15 o 
   1  10   5      853.13     1098.47     79.50 o 
   3  10   5      913.89     1006.11     83.13 o 
   5  10   5      752.18      675.02     83.69 o 
   7  10   5      346.42      240.02     86.93 o 
   9  10   5      518.37      356.70    127.68 o 
  11  10   5       19.34       27.45    113.33 o 
   2  11   5      202.81      149.67     54.59 o 
   4  11   5       71.37       39.38     62.66 o 
   6  11   5     1373.26     1429.71    113.75 o 
   8  11   5      103.70      156.12     90.99 o 
  10  11   5      542.85      180.69    126.63 o 
   1  12   5      855.78      882.18    153.62 o 
   3  12   5      460.66      445.22     81.75 o 
   5  12   5      151.99      125.70     65.89 o 
   7  12   5      350.15      372.94     97.95 o 
   9  12   5       17.63      115.07    114.64 o 
  11  12   5       49.62      -99.07    123.81 o 
   2  13   5      375.97      390.15    121.05 o 
   4  13   5      753.47      565.92     81.92 o 
   6  13   5      867.79      764.13     99.55 o 
   8  13   5      118.48       -6.17     87.74 o 
  10  13   5       27.27      153.20    132.72 o 
   1  14   5      536.29      290.92    163.16 o 
   3  14   5      503.32      329.17    140.25 o 
   5  14   5      237.57      200.97     92.30 o 
   7  14   5      191.77      219.20     95.32 o 
   9  14   5       82.81      171.71    115.85 o 
   2  15   5     1322.91     1251.99    182.04 o 
   4  15   5      737.96      536.86    159.34 o 
   6  15   5       19.42      -88.71     75.82 o 
   8  15   5      333.83      276.69    138.29 o 
  10  15   5       28.77       -4.02    181.65 o 
   1  16   5      167.96      182.81    130.00 o 
   3  16   5      298.70      205.12    139.61 o 
   5  16   5      220.24      128.39     95.90 o 
   7  16   5      353.98      577.85    142.87 o 
   9  16   5       63.41       27.13    176.82 o 
   2  17   5     1120.20     1132.77    266.24 o 
   4  17   5      717.18      432.29    161.48 o 
   6  17   5      546.18      605.08    123.17 o 
   8  17   5      245.15      357.80    144.19 o 
   1  18   5      186.48      110.93    128.55 o 
   3  18   5      141.69       49.04    119.57 o 
   5  18   5     1136.10     1303.23    224.64 o 
   7  18   5       96.26       -5.39    120.87 o 
   2  19   5      342.79       28.39    132.08 o 
   4  19   5     1189.15      960.33    208.75 o 
   6  19   5      633.90      433.00    155.28 o 
   8  19   5      113.38       81.08    130.27 o 
   1  20   5      271.26       33.99    146.08 o 
   3  20   5      600.64      556.95    187.12 o 
   5  20   5       18.36      114.09    144.85 o 
   7  20   5       17.50       15.88    203.14 o 
   2  21   5      179.97      108.72    153.73 o 
   4  21   5       20.07     -109.89    137.48 o 
   6  21   5      284.08       42.20    210.18 o 
   1  22   5        2.63      -54.53    158.51 o 
   3  22   5      180.88      208.68    286.74 o 
   5  22   5       69.41      143.73    162.70 o 
   2  23   5      221.16      138.40    248.36 o 
   4  23   5       41.50      134.97    176.17 o 
   1  24   5       83.00     -159.46    142.72 o 
   3  24   5      132.30      -32.37    169.10 o 
   0   0   6    29907.56    32501.99   1060.83 o 
   2   0   6    19178.39    16850.40    341.41 o 
   4   0   6    43448.16    45933.55    808.96 o 
   6   0   6    16239.97    15160.53    436.26 o 
   8   0   6    20101.64    20092.85    562.82 o 
  10   0   6     4852.88     4949.85    392.66 o 
  12   0   6     3074.83     3406.14    413.96 o 
   1   1   6    22045.60    18996.13    270.13 o 
   3   1   6    49172.36    50214.67    608.81 o 
   5   1   6    23878.17    21354.74    335.33 o 
   7   1   6    20328.05    18812.18    369.83 o 
   9   1   6    10186.91     9108.53    359.86 o 
  11   1   6     4926.45     4614.50    275.14 o 
   0   2   6    21550.88    19819.06    486.64 o 
   2   2   6    38431.14    38258.48    488.47 o 
   4   2   6    37088.14    39649.61    499.16 o 
   6   2   6    11801.55    10494.75    242.92 o 
   8   2   6    11614.59    11769.57    278.93 o 
  10   2   6     5657.94     5019.48    274.04 o 
  12   2   6     4515.83     4265.58    285.46 o 
   1   3   6    46621.99    43224.78    580.46 o 
   3   3   6    24578.41    22148.85    311.26 o 
   5   3   6    19597.82    18249.98    299.84 o 
   7   3   6    12404.83    11107.81    261.35 o 
   9   3   6     7961.35     7689.86    330.60 o 
  11   3   6     4897.39     5361.20    301.17 o 
   0   4   6    26719.86    21817.44    531.30 o 
   2   4   6    21878.97    18701.25    266.04 o 
   4   4   6    47662.51    46846.70    643.61 o 
   6   4   6    13955.33    12250.48    271.32 o 
   8   4   6     7658.11     6615.47    201.89 o 
  10   4   6     4229.05     3747.03    295.50 o 
  12   4   6     4062.17     4165.18    276.43 o 
   1   5   6    25909.83    22284.32    328.09 o 
   3   5   6    33150.05    32620.45    471.41 o 
   5   5   6    17632.04    16496.48    283.25 o 
   7   5   6    11746.37    10243.17    265.21 o 
   9   5   6     6493.82     6068.32    295.77 o 
  11   5   6     2353.62     2696.24    251.91 o 
   0   6   6    60967.29    61023.72   1848.96 o 
   2   6   6    36844.00    35074.47    488.89 o 
   4   6   6    25656.13    23077.64    363.01 o 
   6   6   6    13410.39    12235.11    368.04 o 
   8   6   6     8755.65     7678.51    255.57 o 
  10   6   6     3735.79     3438.79    259.93 o 
  12   6   6     2400.41     2363.00    399.77 o 
   1   7   6    34910.18    34044.85    816.35 o 
   3   7   6    39461.50    41009.43    629.26 o 
   5   7   6    14918.43    14156.73    289.46 o 
   7   7   6     4998.51     4560.63    189.86 o 
   9   7   6     5911.19     6049.55    295.52 o 
  11   7   6     2415.35     2542.47    441.29 o 
   0   8   6    62003.96    61835.57   1864.03 o 
   2   8   6    47321.79    49482.39    857.59 o 
   4   8   6    12704.58    12037.69    254.67 o 
   6   8   6     9350.31     8547.48    257.66 o 
   8   8   6     8897.13     8835.64    283.16 o 
  10   8   6     4452.94     3584.14    249.11 o 
   1   9   6    36514.20    38055.49    895.04 o 
   3   9   6    19593.50    17057.84    318.23 o 
   5   9   6    19912.93    20465.87    384.86 o 
   7   9   6     7758.66     7930.17    258.31 o 
   9   9   6     5514.58     6690.21    318.26 o 
  11   9   6     2818.54     2887.79    330.67 o 
   0  10   6    25428.73    22427.46    847.01 o 
   2  10   6    15772.49    14151.18    311.09 o 
   4  10   6    17721.14    17643.59    664.88 o 
   6  10   6    16214.41    16337.27    394.96 o 
   8  10   6     8817.11     8853.46    376.00 o 
  10  10   6     3706.13     3813.50    319.51 o 
   1  11   6    15747.35    13056.36    422.79 o 
   3  11   6    16095.57    14680.30    450.70 o 
   5  11   6    21307.25    19947.73    385.98 o 
   7  11   6    11530.46    10874.64    320.42 o 
   9  11   6     5826.99     5511.13    291.26 o 
  11  11   6     2190.68     2995.56    465.41 o 
   0  12   6    20758.09    19533.35    796.78 o 
   2  12   6    11182.62     9537.84    355.30 o 
   4  12   6    10411.67     8795.82    276.49 o 
   6  12   6    14407.31    13792.55    363.58 o 
   8  12   6     6586.72     6974.37    352.22 o 
  10  12   6     3539.06     3855.65    261.64 o 
   1  13   6    19312.31    17166.66    782.21 o 
   3  13   6    12515.23    11205.07    402.62 o 
   5  13   6    11981.98    11644.09    336.49 o 
   7  13   6     5419.29     5201.73    279.57 o 
   9  13   6     6264.02     5255.10    431.44 o 
   0  14   6    29902.53    30046.16   1138.39 o 
   2  14   6    11267.76    10550.49    397.90 o 
   4  14   6     8893.67     7655.16    335.03 o 
   6  14   6     4913.29     4643.67    263.86 o 
   8  14   6     7364.83     7014.74    338.85 o 
  10  14   6     3550.02     3448.54    420.79 o 
   1  15   6    19851.17    20906.25    899.26 o 
   3  15   6     6212.16     5343.98    282.40 o 
   5  15   6     9902.68     9803.27    351.26 o 
   7  15   6     7341.57     7111.72    435.16 o 
   9  15   6     4548.84     4570.86    416.37 o 
   0  16   6    17463.50    19710.38    884.59 o 
   2  16   6     8240.37     7996.27    499.57 o 
   4  16   6    15163.54    14019.57    497.31 o 
   6  16   6     6137.01     6137.88    316.01 o 
   8  16   6     5525.59     5501.96    307.06 o 
   1  17   6    13580.69    12817.01    489.43 o 
   3  17   6     6334.62     6873.38    677.51 o 
   5  17   6     6922.60     7314.75    354.88 o 
   7  17   6     7597.67     7678.60    366.94 o 
   0  18   6    11718.90    12058.53    682.84 o 
   2  18   6     7386.47     6929.83    502.18 o 
   4  18   6    12229.33    11777.54    750.46 o 
   6  18   6     5735.58     6208.01    484.09 o 
   8  18   6     3538.69     4828.27    308.16 o 
   1  19   6     9171.48     8941.19    416.36 o 
   3  19   6     6909.44     6707.97    361.09 o 
   5  19   6     5245.77     5409.33    325.42 o 
   7  19   6     4008.11     4559.60    424.01 o 
   0  20   6     8531.60     8890.52    609.29 o 
   2  20   6     5629.82     5724.03    552.22 o 
   4  20   6     6661.29     6683.82    471.53 o 
   6  20   6     4404.29     4829.68    445.91 o 
   1  21   6     6192.74     6395.42    374.98 o 
   3  21   6     4726.12     4725.11    320.96 o 
   5  21   6     5685.34     5921.80    507.20 o 
   0  22   6     7343.58     7191.47    573.12 o 
   2  22   6     5519.68     5726.63    359.65 o 
   4  22   6     3737.23     4158.05    818.38 o 
   1  23   6     6292.64     7438.91    982.66 o 
   3  23   6     5208.63     5107.70    352.65 o 
   0  24   6     6695.70     7863.86    634.20 o 
   2  24   6     5070.39     6065.63    393.08 o 
   2   1   7     1855.81     2374.21     77.86 o 
   4   1   7       91.24       45.27     36.86 o 
   6   1   7      130.25       14.08     57.94 o 
   8   1   7      149.88      186.06     71.27 o 
  10   1   7       13.08       88.48    105.26 o 
  12   1   7       23.67        4.85    128.97 o 
   1   2   7     6454.93     8417.84    197.24 o 
   3   2   7     2801.68     2579.29     84.09 o 
   5   2   7      613.11      657.36     64.63 o 
   7   2   7      416.71      543.81     84.11 o 
   9   2   7      630.89      483.19     90.28 o 
  11   2   7      210.42      239.47    129.51 o 
   2   3   7     8889.50    11511.87    260.47 o 
   4   3   7       89.26       69.15     43.33 o 
   6   3   7       36.17       -3.04     52.47 o 
   8   3   7       16.55      -60.36     62.73 o 
  10   3   7       40.23     -103.09     91.91 o 
   1   4   7     6676.41     9180.48    179.29 o 
   3   4   7      396.32      434.64     56.30 o 
   5   4   7     2316.76     2570.97     99.25 o 
   7   4   7      207.53       16.20     62.50 o 
   9   4   7      227.48      126.41     77.41 o 
  11   4   7      138.74       11.74    111.31 o 
   2   5   7     2294.67     2637.67     90.95 o 
   4   5   7      531.64      540.48     62.52 o 
   6   5   7     1454.90     1372.06    109.91 o 
   8   5   7       84.29      -74.49     64.28 o 
  10   5   7       53.65       48.26    117.96 o 
   1   6   7     2671.39     2920.26    137.40 o 
   3   6   7     3013.45     3554.06    111.36 o 
   5   6   7     1566.20     1822.89     97.41 o 
   7   6   7      302.79      130.53     70.70 o 
   9   6   7      176.41      298.68    100.49 o 
  11   6   7       91.67      -26.81    104.62 o 
   2   7   7     3303.35     4285.71    142.67 o 
   4   7   7      532.39      410.54     85.67 o 
   6   7   7      270.50      190.55     78.56 o 
   8   7   7       44.33       49.12     78.72 o 
  10   7   7      249.80      157.66    126.10 o 
   1   8   7      211.22      208.84    109.91 o 
   3   8   7      144.17      161.34     51.00 o 
   5   8   7       50.74      -41.14     53.57 o 
   7   8   7      362.20      368.60     92.53 o 
   9   8   7      562.56      607.68    117.78 o 
  11   8   7      213.18      103.84    128.94 o 
   2   9   7     1804.28     2294.37    174.93 o 
   4   9   7       64.45      -25.30     51.81 o 
   6   9   7      449.95      210.81     87.22 o 
   8   9   7     1106.95     1241.33    136.92 o 
  10   9   7       19.17       18.20    113.99 o 
   1  10   7      443.75      371.76    105.91 o 
   3  10   7     1716.44     1781.40    179.89 o 
   5  10   7       46.05        1.46     55.55 o 
   7  10   7      405.11      340.44     96.46 o 
   9  10   7      123.78       11.73     95.23 o 
   2  11   7     1048.37     1184.82    153.40 o 
   4  11   7      140.00        0.54     65.67 o 
   6  11   7      132.68       92.65     98.42 o 
   8  11   7      230.01      273.92    126.87 o 
  10  11   7       56.93      100.27    167.58 o 
   1  12   7      181.28       77.08     97.23 o 
   3  12   7      543.08      320.89    118.60 o 
   5  12   7       25.75      -19.08     80.81 o 
   7  12   7      874.11     1104.09    168.14 o 
   9  12   7      376.84      139.07    123.93 o 
   2  13   7      699.16      225.64    158.94 o 
   4  13   7      408.75      419.01    127.44 o 
   6  13   7      210.02       65.38    105.90 o 
   8  13   7       67.91        0.48    111.30 o 
  10  13   7       11.76       62.69    187.68 o 
   1  14   7      723.07      537.77    138.72 o 
   3  14   7      899.87      755.23    153.89 o 
   5  14   7      279.82      151.23     90.92 o 
   7  14   7      150.36      -25.13    112.58 o 
   9  14   7       19.01      -39.79    169.18 o 
   2  15   7      918.29      964.37    170.64 o 
   4  15   7       19.68      -44.76    103.33 o 
   6  15   7       76.20      -37.52     94.48 o 
   8  15   7       15.75      -48.79    122.57 o 
   1  16   7      662.98      620.17    160.08 o 
   3  16   7      309.39      223.53    175.72 o 
   5  16   7      785.03      430.55    148.95 o 
   7  16   7       32.19     -151.06    137.85 o 
   2  17   7      578.51      516.80    149.54 o 
   4  17   7      847.63      872.75    184.62 o 
   6  17   7      208.27      139.85    198.52 o 
   8  17   7      137.50       20.24    124.38 o 
   1  18   7      585.82      644.65    178.60 o 
   3  18   7      625.73      790.43    189.62 o 
   5  18   7       17.39      128.43    143.48 o 
   7  18   7       34.31      -18.91    122.03 o 
   2  19   7       34.49      -34.69    126.69 o 
   4  19   7      389.44      351.45    231.07 o 
   6  19   7      415.86      498.92    251.57 o 
   1  20   7       17.34        1.32    147.62 o 
   3  20   7      218.61      206.32    155.87 o 
   5  20   7       66.57      -28.56    171.19 o 
   2  21   7       28.64       32.65    138.34 o 
   4  21   7      259.69      208.21    173.72 o 
   1  22   7       74.49      -10.21    153.87 o 
   3  22   7        6.06     -167.61    183.17 o 
   2  23   7      397.62      210.11    182.70 o 
   0   0   8     6694.28     5931.50    324.34 o 
   2   0   8    22598.67    20692.67    432.30 o 
   4   0   8    19675.04    19568.30    417.44 o 
   6   0   8    27822.70    27991.60    714.54 o 
   8   0   8     6437.38     5739.04    278.92 o 
  10   0   8     3047.28     3259.24    374.17 o 
   1   1   8    31969.17    29758.82    514.97 o 
   3   1   8    19183.78    15181.27    243.96 o 
   5   1   8    11844.60    10683.38    193.29 o 
   7   1   8    22310.97    21788.36    429.52 o 
   9   1   8     3582.85     3299.53    163.46 o 
  11   1   8     2956.21     3010.37    384.02 o 
   0   2   8    30851.36    32542.63    769.41 o 
   2   2   8    30605.82    31198.10    422.96 o 
   4   2   8    12195.95    10573.38    191.96 o 
   6   2   8    11404.05    11088.85    265.82 o 
   8   2   8     8036.21     7270.52    222.86 o 
  10   2   8     3056.36     3134.76    239.51 o 
   1   3   8    40242.25    42205.57    677.63 o 
   3   3   8    20951.84    20949.96    310.05 o 
   5   3   8     9805.92     7865.04    181.35 o 
   7   3   8     8469.01     8307.20    232.12 o 
   9   3   8     6214.84     6156.29    210.05 o 
  11   3   8     2852.13     3360.25    483.49 o 
   0   4   8    29772.03    30183.73    721.67 o 
   2   4   8    38360.84    40264.13    804.85 o 
   4   4   8    15404.03    13784.70    256.60 o 
   6   4   8     8176.10     7617.21    216.07 o 
   8   4   8     9694.86    10116.63    269.40 o 
  10   4   8     3623.14     3616.15    243.83 o 
   1   5   8    18115.41    16296.48    340.89 o 
   3   5   8    29429.24    31690.51    476.39 o 
   5   5   8    14600.39    13009.73    272.16 o 
   7   5   8     5887.32     6215.52    201.22 o 
   9   5   8     5933.92     5914.59    208.52 o 
  11   5   8     2829.25     3359.50    284.13 o 
   0   6   8    20344.54    16403.92    477.51 o 
   2   6   8    23894.00    23070.63    408.30 o 
   4   6   8    18999.76    18170.96    329.65 o 
   6   6   8     9396.68     8380.44    230.76 o 
   8   6   8     9516.83    10395.27    321.61 o 
  10   6   8     4524.16     4291.46    272.57 o 
   1   7   8    14907.40    13419.52    414.87 o 
   3   7   8    18637.72    18529.46    316.34 o 
   5   7   8    11945.74    11206.35    233.99 o 
   7   7   8     6760.88     6587.11    254.56 o 
   9   7   8     5673.96     5553.37    420.00 o 
  11   7   8     3015.63     3346.60   1016.01 o 
   0   8   8    18590.21    16592.01    693.08 o 
   2   8   8    18406.86    15169.08    457.72 o 
   4   8   8    12808.20    12010.41    319.79 o 
   6   8   8    10499.33     9725.52    291.87 o 
   8   8   8     9257.95     8146.24    282.39 o 
  10   8   8     3393.81     3534.59    262.99 o 
   1   9   8    11419.02     9206.62    376.38 o 
   3   9   8    14806.36    14162.95    507.00 o 
   5   9   8    11119.83    11368.23    374.36 o 
   7   9   8    10937.23    10494.11    404.10 o 
   9   9   8     3872.84     3874.37    204.24 o 
   0  10   8    13017.64    11184.19    553.22 o 
   2  10   8    13070.02    10641.58    458.17 o 
   4  10   8    10302.41    10162.00    296.74 o 
   6  10   8    13916.75    13442.71    466.29 o 
   8  10   8     5409.21     5879.63    308.85 o 
  10  10   8     3947.10     3851.05    436.87 o 
   1  11   8    12892.99    11525.97    403.30 o 
   3  11   8    12215.39     9844.20    364.98 o 
   5  11   8    14512.28    14707.67    387.61 o 
   7  11   8     9655.15     9872.28    400.20 o 
   9  11   8     2503.75     2869.35    261.09 o 
   0  12   8    23202.82    22640.87    909.11 o 
   2  12   8     8276.68     7754.81    324.70 o 
   4  12   8    11731.16    11581.14    413.73 o 
   6  12   8    10351.04    10385.19    412.22 o 
   8  12   8     1989.66     2585.32    271.89 o 
   1  13   8    23813.20    23538.14    716.29 o 
   3  13   8     6968.77     5872.56    286.52 o 
   5  13   8    12435.19    11967.76    354.61 o 
   7  13   8     3302.81     3681.42    250.61 o 
   9  13   8     3480.14     3613.88    282.45 o 
   0  14   8    15871.85    16732.68    774.07 o 
   2  14   8    13117.47    14566.48    494.42 o 
   4  14   8     9047.92     8818.81    485.00 o 
   6  14   8     4768.73     5245.53    290.65 o 
   8  14   8     2048.31     2187.92    355.55 o 
   1  15   8    12496.84    11638.17    442.29 o 
   3  15   8    10635.96    10991.93    464.00 o 
   5  15   8     9129.79     9613.28    395.85 o 
   7  15   8     1897.26     2102.11    238.97 o 
   0  16   8     4794.61     4116.10    370.15 o 
   2  16   8     9874.25     9536.43    406.06 o 
   4  16   8    12935.85    12960.91    490.73 o 
   6  16   8     3187.48     3673.40    442.70 o 
   8  16   8     3463.39     3832.89    290.57 o 
   1  17   8     5536.91     4797.02    289.70 o 
   3  17   8    11365.84    11640.76    468.16 o 
   5  17   8     4173.20     4277.60    275.39 o 
   7  17   8     2975.77     3637.36    318.31 o 
   0  18   8     8927.65     8830.84    583.97 o 
   2  18   8     7050.81     6746.46    393.46 o 
   4  18   8     5728.71     6083.53    544.58 o 
   6  18   8     3230.64     3682.45    377.79 o 
   1  19   8     6446.80     5638.92    333.19 o 
   3  19   8     4935.21     4710.88    305.68 o 
   5  19   8     3631.71     4040.02    304.26 o 
   0  20   8     5009.36     5159.65    463.40 o 
   2  20   8     4951.58     5081.91    327.45 o 
   4  20   8     4315.25     4469.88    387.64 o 
   1  21   8     4388.30     4705.15    485.10 o 
   3  21   8     3387.55     3819.77    348.71 o 
   0  22   8     5243.44     5559.54    508.61 o 
   2  22   8     3293.48     4850.34    404.89 o 
   2   1   9     1461.09     1614.65     96.76 o 
   4   1   9      591.34      488.02     59.86 o 
   6   1   9      486.41      537.24     89.16 o 
   8   1   9      239.53      151.58     79.80 o 
  10   1   9       41.27       39.62    121.77 o 
   1   2   9     2295.69     2998.58    126.34 o 
   3   2   9     1127.24      995.98     72.51 o 
   5   2   9      193.49      100.23     59.98 o 
   7   2   9     1792.33     2217.40    145.79 o 
   9   2   9      317.40      -13.31     79.48 o 
  11   2   9      124.48       85.17    120.46 o 
   2   3   9     4954.72     5559.38    147.55 o 
   4   3   9      451.40      341.92     56.18 o 
   6   3   9      208.38      156.94     74.85 o 
   8   3   9       52.58      -50.09     69.51 o 
  10   3   9       42.44       10.10    117.81 o 
   1   4   9     1932.27     2173.81    115.48 o 
   3   4   9     1262.02     1942.90    110.99 o 
   5   4   9      253.14      137.77     65.15 o 
   7   4   9      283.27      279.68     84.36 o 
   9   4   9      120.62      153.12     81.39 o 
  11   4   9       44.35      -41.73    204.36 o 
   2   5   9      153.79      180.06     53.40 o 
   4   5   9      284.40      199.76     58.60 o 
   6   5   9       20.73      -29.13     62.30 o 
   8   5   9      142.40       39.12     77.49 o 
  10   5   9       57.33       76.93    128.38 o 
   1   6   9     2164.32     2494.77    122.96 o 
   3   6   9      699.08      834.52     95.74 o 
   5   6   9      499.85      279.50     74.78 o 
   7   6   9      128.87       55.16     72.27 o 
   9   6   9      204.48      122.88     94.50 o 
   2   7   9      260.18      173.17     83.24 o 
   4   7   9      562.44      585.14     87.41 o 
   6   7   9      115.90       19.67     84.02 o 
   8   7   9      350.74      202.05    109.71 o 
  10   7   9       42.70      187.33    126.38 o 
   1   8   9      376.52      347.88    107.81 o 
   3   8   9      163.94      -44.41     84.85 o 
   5   8   9      110.33      -69.62     99.17 o 
   7   8   9      100.58       51.43    150.40 o 
   9   8   9       47.53      142.02    130.98 o 
   2   9   9      845.71      923.71    142.36 o 
   4   9   9      506.69      565.95    139.26 o 
   6   9   9      181.13       27.38    106.69 o 
   8   9   9       77.66     -120.65    130.52 o 
  10   9   9       51.84        6.63    181.24 o 
   1  10   9      323.24      119.11    102.58 o 
   3  10   9      583.72      592.02    133.48 o 
   5  10   9        1.73      -32.36     78.66 o 
   7  10   9       32.97       18.01    107.61 o 
   9  10   9       70.23      -21.92    123.05 o 
   2  11   9      152.48      -38.71     84.00 o 
   4  11   9       88.70      -43.12     95.81 o 
   6  11   9       20.12      -63.40     96.61 o 
   8  11   9       66.75      -58.93    104.71 o 
   1  12   9     1714.16     2023.04    213.76 o 
   3  12   9      191.50       42.12    148.09 o 
   5  12   9       44.82      -49.01     96.32 o 
   7  12   9      304.65      276.16    236.10 o 
   9  12   9       47.89       41.61    135.74 o 
   2  13   9      243.62      236.40    127.14 o 
   4  13   9      239.66       32.31    208.37 o 
   6  13   9      128.01       43.98    113.21 o 
   8  13   9       43.64       72.10    123.54 o 
   1  14   9     1241.60     1284.56    188.03 o 
   3  14   9      174.49       20.07    109.88 o 
   5  14   9       38.11     -165.16    162.75 o 
   7  14   9      133.53       -9.80    107.23 o 
   2  15   9      212.46      145.08    120.12 o 
   4  15   9       98.94      -88.81    121.19 o 
   6  15   9       44.15     -110.32    146.67 o 
   8  15   9       20.21     -176.85    117.90 o 
   1  16   9      166.06      102.62    124.15 o 
   3  16   9      167.53       -4.81    113.33 o 
   5  16   9       15.47       83.19    174.81 o 
   7  16   9       18.96      -38.74    128.64 o 
   2  17   9      612.91      530.50    161.54 o 
   4  17   9       24.61      -46.12    110.57 o 
   6  17   9       66.57       53.05    203.95 o 
   1  18   9      225.30       -4.60    163.86 o 
   3  18   9        0.75     -122.01    105.25 o 
   5  18   9      212.09       21.50    194.51 o 
   2  19   9      178.54      -16.95    128.15 o 
   4  19   9      267.63      539.62    181.94 o 
   1  20   9       32.18      -63.76    138.27 o 
   3  20   9      237.26       45.23    154.72 o 
   2  21   9       11.58     -201.45    134.30 o 
   1  22   9        6.87      -58.78    155.89 o 
   0   0  10    14467.95    13680.82    609.89 o 
   2   0  10    23180.78    22727.41    609.76 o 
   4   0  10     5461.33     5130.47    193.35 o 
   6   0  10    13726.17    14693.22    477.00 o 
   8   0  10     4774.57     4145.56    250.91 o 
  10   0  10     1106.01     1415.39    282.32 o 
   1   1  10    21700.32    20282.58    396.31 o 
   3   1  10    14931.65    13096.28    235.94 o 
   5   1  10     7899.24     7542.71    217.61 o 
   7   1  10     9320.20     8632.21    251.91 o 
   9   1  10     3001.25     3475.24    180.23 o 
   0   2  10    18002.77    16436.15    498.61 o 
   2   2  10    25608.00    26855.57    494.11 o 
   4   2  10     5705.36     4966.55    135.87 o 
   6   2  10    10822.87    10899.92    280.51 o 
   8   2  10     4237.98     4153.64    178.67 o 
  10   2  10     2276.29     2746.60    258.05 o 
   1   3  10    17724.57    17049.86    359.23 o 
   3   3  10    18761.71    18587.92    300.29 o 
   5   3  10     7210.47     6124.58    215.39 o 
   7   3  10     6294.96     6551.70    217.96 o 
   9   3  10     3814.47     3584.00    174.22 o 
   0   4  10    23476.18    23663.45    648.57 o 
   2   4  10    15195.99    15953.87    376.14 o 
   4   4  10     9742.12     8643.38    210.16 o 
   6   4  10     7955.00     7610.01    229.99 o 
   8   4  10     5306.85     5349.04    203.94 o 
  10   4  10     2985.45     2747.69    428.13 o 
   1   5  10    22108.83    23326.99    457.35 o 
   3   5  10     6199.62     5498.06    207.95 o 
   5   5  10     9890.50     9215.74    301.03 o 
   7   5  10     7488.99     7492.85    236.40 o 
   9   5  10     3658.47     3472.61    181.16 o 
   0   6  10    15289.82    14590.50    468.55 o 
   2   6  10    12272.99    10870.86    318.47 o 
   4   6  10    10690.47     9649.86    258.68 o 
   6   6  10     7753.57     7745.17    281.51 o 
   8   6  10     5932.81     5630.98    249.30 o 
  10   6  10     3842.24     4326.50    461.79 o 
   1   7  10    11147.70     9876.94    299.62 o 
   3   7  10     6540.52     5494.43    220.67 o 
   5   7  10     9636.75     9699.04    643.95 o 
   7   7  10     8526.92     8823.93    313.94 o 
   9   7  10     3333.40     3356.11    289.51 o 
   0   8  10     3978.41     2953.39    286.76 o 
   2   8  10    10015.57     8812.67    343.13 o 
   4   8  10    13884.85    13521.21    410.50 o 
   6   8  10     9296.20     8685.92    475.85 o 
   8   8  10     4804.25     5661.18    311.18 o 
   1   9  10     6015.94     4996.28    257.30 o 
   3   9  10    14234.79    13708.26    553.22 o 
   5   9  10     6827.69     6904.44    406.53 o 
   7   9  10     7554.70     7211.91    348.20 o 
   9   9  10     3459.65     3920.21    272.61 o 
   0  10  10    10286.20     9928.04    535.34 o 
   2  10  10     9893.75     8477.42    351.74 o 
   4  10  10     8207.47     8185.12    346.06 o 
   6  10  10     6034.88     6236.52    340.11 o 
   8  10  10     5161.41     4751.57    367.74 o 
   1  11  10    10460.51    10562.58    401.06 o 
   3  11  10    10432.10     9660.97    383.61 o 
   5  11  10     7384.02     7069.92    338.30 o 
   7  11  10     4309.78     3948.49    266.53 o 
   9  11  10     2335.62     2170.72    255.48 o 
   0  12  10     9342.82    10157.53    568.49 o 
   2  12  10    10404.52    10135.50    402.76 o 
   4  12  10     8577.45     8662.29    367.25 o 
   6  12  10     4893.85     4189.02    272.90 o 
   8  12  10     1786.60     2174.26    573.98 o 
   1  13  10    10234.70    10266.15    405.75 o 
   3  13  10     8969.05     8986.40    435.26 o 
   5  13  10     8321.34     8327.05    542.57 o 
   7  13  10     1818.41     1716.64    230.99 o 
   0  14  10    11378.34    11132.75    621.95 o 
   2  14  10     6762.16     6559.59    480.58 o 
   4  14  10     8325.71     8627.24    380.17 o 
   6  14  10     3125.41     2886.07    396.08 o 
   1  15  10     7588.00     7290.20    387.64 o 
   3  15  10     8299.34     8016.57    423.10 o 
   5  15  10     5075.85     4720.16    416.98 o 
   7  15  10     1405.20     1749.53    237.91 o 
   0  16  10     5812.57     5434.95    439.48 o 
   2  16  10     6857.05     6117.78    329.37 o 
   4  16  10     5268.43     5412.65    310.85 o 
   6  16  10     3351.16     3431.86    444.10 o 
   1  17  10     5148.29     5309.80    316.95 o 
   3  17  10     5949.63     5552.44    757.99 o 
   5  17  10     4330.25     4161.72    420.79 o 
   0  18  10     3454.27     4157.10    481.88 o 
   2  18  10     6812.40     5731.30    329.91 o 
   4  18  10     3734.64     3744.35    274.14 o 
   1  19  10     3856.69     4396.92    306.57 o 
   3  19  10     3985.55     4087.96    314.95 o 
   0  20  10     3005.27     4330.92    523.08 o 
   2  20  10     3419.71     4159.29    375.88 o 
   2   1  11      104.77       25.06     70.68 o 
   4   1  11      158.09       32.00     54.57 o 
   6   1  11      262.81       80.20     75.16 o 
   8   1  11      220.71      284.39     95.33 o 
  10   1  11        6.10       39.94     90.88 o 
   1   2  11      232.75       34.11     69.58 o 
   3   2  11      656.51      792.41    103.47 o 
   5   2  11       69.46       -9.16     69.02 o 
   7   2  11      520.68      364.74     94.66 o 
   9   2  11       22.08       37.01     86.93 o 
   2   3  11      155.76      184.66     76.36 o 
   4   3  11      264.26      255.08     73.87 o 
   6   3  11      314.89      300.23     85.26 o 
   8   3  11      513.48      391.02    100.82 o 
   1   4  11       87.57      -68.44     64.59 o 
   3   4  11      455.32      307.56     84.74 o 
   5   4  11      114.39       26.28     81.79 o 
   7   4  11       33.57     -108.76     90.86 o 
   9   4  11       47.36      -62.20    102.64 o 
   2   5  11       75.72      -98.42     65.78 o 
   4   5  11      116.71     -100.21     70.93 o 
   6   5  11      522.00      376.36    119.05 o 
   8   5  11        8.23     -108.53     92.77 o 
   1   6  11      271.21      256.02     80.95 o 
   3   6  11       75.95      -88.80     76.44 o 
   5   6  11      230.24      129.27     95.12 o 
   7   6  11      257.86      345.16    120.34 o 
   9   6  11      195.66      134.03    120.10 o 
   2   7  11     1351.76     1183.08    229.74 o 
   4   7  11       69.09      113.56     96.48 o 
   6   7  11      844.73      621.10    128.24 o 
   8   7  11      201.67      187.95    140.02 o 
   1   8  11      475.95      537.15    137.48 o 
   3   8  11      114.87      -62.49     86.82 o 
   5   8  11      373.38      300.47    136.32 o 
   7   8  11      280.69      189.85    138.17 o 
   9   8  11      394.36      343.85    164.99 o 
   2   9  11      354.33      275.28    127.02 o 
   4   9  11      476.85      477.86    253.88 o 
   6   9  11      124.43       13.80    119.95 o 
   8   9  11      607.70      714.56    178.45 o 
   1  10  11      135.84      -44.73    111.62 o 
   3  10  11      443.85      336.40    131.71 o 
   5  10  11      122.13     -110.93    144.46 o 
   7  10  11      274.13      244.06    137.94 o 
   2  11  11      538.95      393.49    142.29 o 
   4  11  11      620.48      615.66    161.44 o 
   6  11  11      101.39       55.94    118.05 o 
   8  11  11      122.08      147.99    131.32 o 
   1  12  11      149.78       45.61    108.71 o 
   3  12  11     1467.17     1363.06    192.85 o 
   5  12  11        2.76     -109.52    154.51 o 
   7  12  11      231.84      219.87    140.04 o 
   2  13  11      196.27      202.17    140.69 o 
   4  13  11      385.70      105.91    126.30 o 
   6  13  11        5.87      -24.11    185.86 o 
   1  14  11      756.17      705.69    169.76 o 
   3  14  11      161.22      240.50    137.30 o 
   5  14  11       67.40      -63.30    180.84 o 
   7  14  11       31.43       -5.02    196.92 o 
   2  15  11      701.71      673.49    177.82 o 
   4  15  11      235.54      185.27    135.20 o 
   6  15  11       24.69     -114.14    182.65 o 
   1  16  11       47.99      115.03    124.05 o 
   3  16  11       56.45     -129.25    116.28 o 
   5  16  11      249.91       17.08    186.47 o 
   2  17  11       35.40      -22.31    118.71 o 
   4  17  11      430.26      351.04    167.17 o 
   1  18  11       14.31     -126.90    120.19 o 
   3  18  11      150.62      101.75    148.26 o 
   2  19  11       58.44       -6.88    137.34 o 
   0   0  12    11863.17     9096.10    508.81 o 
   2   0  12    17055.70    17952.30    551.31 o 
   4   0  12     6733.39     7906.54    533.63 o 
   6   0  12     1983.14     1734.43    207.91 o 
   8   0  12     6476.51     6716.13    340.41 o 
   1   1  12     9612.53     9345.67    259.50 o 
   3   1  12    14035.93    13904.19    435.01 o 
   5   1  12     6014.46     5926.78    207.44 o 
   7   1  12     2800.79     3337.32    180.06 o 
   9   1  12     3109.60     3710.57    202.51 o 
   0   2  12    13446.57    12695.08    478.17 o 
   2   2  12     7240.46     6775.74    215.69 o 
   4   2  12     8396.43     9023.54    254.92 o 
   6   2  12     4153.35     3794.31    206.03 o 
   8   2  12     5182.48     5352.35    250.50 o 
   1   3  12     8690.92     7816.10    247.09 o 
   3   3  12     5795.86     5281.12    238.42 o 
   5   3  12     8192.45     8613.77    302.88 o 
   7   3  12     5335.20     5289.15    243.94 o 
   9   3  12     2525.27     2704.92    443.70 o 
   0   4  12    13069.72    13712.57    474.71 o 
   2   4  12     3218.49     2594.88    160.28 o 
   4   4  12    10252.34     9121.98    305.65 o 
   6   4  12     6843.01     7090.67    281.91 o 
   8   4  12     2583.02     3054.15    231.72 o 
   1   5  12    10479.42     9623.98    281.99 o 
   3   5  12     4520.33     3738.89    167.57 o 
   5   5  12     6895.04     6518.48    267.55 o 
   7   5  12     3895.87     3807.61    213.24 o 
   0   6  12    14653.54    15089.87    513.69 o 
   2   6  12     6196.49     5896.33    242.22 o 
   4   6  12     5978.43     5282.61    234.57 o 
   6   6  12     5358.51     5275.56    247.94 o 
   8   6  12     2434.88     2864.52    227.81 o 
   1   7  12    10216.74    10802.76    342.30 o 
   3   7  12     5564.40     5819.83    247.09 o 
   5   7  12     5464.94     5575.09    263.85 o 
   7   7  12     4165.74     3798.05    219.35 o 
   0   8  12     8556.96     8735.99    523.68 o 
   2   8  12     8733.38     9170.14    315.50 o 
   4   8  12     6808.27     7151.30    279.74 o 
   6   8  12     4834.99     4928.20    298.42 o 
   8   8  12     2572.49     2675.04    627.47 o 
   1   9  12     8929.69     8759.92    375.57 o 
   3   9  12     6309.89     6615.75    324.75 o 
   5   9  12     5356.94     6152.15    468.82 o 
   7   9  12     3440.24     3543.46    315.07 o 
   0  10  12     3621.78     3220.06    334.99 o 
   2  10  12    10504.32    10907.83    430.94 o 
   4  10  12     6864.38     6966.42    525.09 o 
   6  10  12     2675.76     3286.27    314.99 o 
   1  11  12     5734.86     5152.54    290.30 o 
   3  11  12     7379.27     7851.37    540.46 o 
   5  11  12     3956.18     4033.71    383.62 o 
   7  11  12     1693.94     1819.69    245.24 o 
   0  12  12     4145.48     4094.80    381.01 o 
   2  12  12     5457.94     5200.81    298.17 o 
   4  12  12     6144.28     6092.06    472.64 o 
   6  12  12     2421.44     3087.23    427.43 o 
   1  13  12     3440.29     3359.50    245.97 o 
   3  13  12     6124.15     6380.68    336.54 o 
   5  13  12     3424.76     3151.13    435.46 o 
   0  14  12     8666.07     8513.54    562.06 o 
   2  14  12     2830.99     3361.19    297.04 o 
   4  14  12     3373.71     3774.68    454.15 o 
   6  14  12     2284.90     2587.46    412.76 o 
   1  15  12     5029.67     5224.06    312.04 o 
   3  15  12     3688.38     3675.13    322.64 o 
   5  15  12     3153.82     3547.81    477.46 o 
   0  16  12     6779.12     7260.00    533.93 o 
   2  16  12     3368.65     4085.86    339.24 o 
   4  16  12     3080.80     3678.83    472.24 o 
   1  17  12     4810.15     5001.85    325.74 o 
   3  17  12     2831.75     3437.48    327.31 o 
   0  18  12     4290.35     4517.40    445.51 o 
   2   1  13      201.55       19.46     82.39 o 
   4   1  13      123.50       35.49    142.21 o 
   6   1  13      209.95      229.96    112.51 o 
   8   1  13      160.41       82.57    128.07 o 
   1   2  13      237.18       94.34     86.08 o 
   3   2  13        3.04     -107.01     71.34 o 
   5   2  13       48.63       27.44     92.87 o 
   7   2  13      377.41      450.70    145.73 o 
   2   3  13      240.37      -15.70     80.34 o 
   4   3  13      111.90      -83.89    124.89 o 
   6   3  13      253.17      330.43    118.97 o 
   8   3  13       70.15       53.79    126.56 o 
   1   4  13      136.86       18.42     92.13 o 
   3   4  13      541.23      374.99    103.04 o 
   5   4  13      487.11      339.05    121.68 o 
   7   4  13      128.20      -48.18    111.72 o 
   2   5  13      107.65     -116.73     77.82 o 
   4   5  13      127.55      131.73    144.21 o 
   6   5  13       70.92      176.93    112.24 o 
   8   5  13      143.21      150.48    117.18 o 
   1   6  13       43.26     -116.33     77.55 o 
   3   6  13       30.57      -71.60     90.77 o 
   5   6  13       80.76      -70.85    121.76 o 
   7   6  13       57.99      110.40    113.06 o 
   2   7  13      142.23       26.09    106.88 o 
   4   7  13      573.67      484.79    179.99 o 
   6   7  13      135.97      -40.22    101.45 o 
   1   8  13      175.52       49.01    117.53 o 
   3   8  13       78.64     -140.62     93.75 o 
   5   8  13       22.87      -51.85    126.45 o 
   7   8  13       23.36       -6.95    123.11 o 
   2   9  13      518.46      332.30    173.81 o 
   4   9  13       24.18     -227.58    151.72 o 
   6   9  13       26.88     -139.44    179.23 o 
   1  10  13      124.88      -27.28    116.43 o 
   3  10  13      212.15      165.28    135.96 o 
   5  10  13       69.59     -191.49    164.56 o 
   2  11  13      280.50      168.20    146.20 o 
   4  11  13       91.28      -30.14    158.93 o 
   6  11  13       32.97      -63.50    182.65 o 
   1  12  13      294.62      212.36    144.03 o 
   3  12  13       78.89       48.55    126.71 o 
   5  12  13       19.62       38.58    190.89 o 
   2  13  13       11.14       60.00    131.68 o 
   4  13  13       71.88      315.27    223.24 o 
   1  14  13      305.39      233.69    160.97 o 
   3  14  13       10.00      150.33    148.73 o 
   2  15  13       15.47      -25.11    132.86 o 
   1  16  13      120.93       11.98    151.09 o 
   0   0  14     4252.06     3815.08    366.13 o 
   2   0  14     4917.51     4305.45    267.26 o 
   4   0  14     5652.95     5467.50    451.14 o 
   6   0  14     2763.49     3161.18    428.63 o 
   1   1  14     4534.91     4280.99    187.30 o 
   3   1  14     4655.91     4675.16    195.90 o 
   5   1  14     3945.09     3891.41    276.17 o 
   7   1  14     2357.52     3624.76    455.56 o 
   0   2  14     4499.88     4025.14    260.67 o 
   2   2  14     4025.96     3908.56    179.43 o 
   4   2  14     5914.88     5671.18    623.25 o 
   6   2  14     3191.34     3797.77    331.22 o 
   1   3  14     4232.04     4129.16    188.91 o 
   3   3  14     4387.65     4142.52    274.04 o 
   5   3  14     6223.72     6073.08    537.85 o 
   7   3  14     2144.93     2787.50    238.43 o 
   0   4  14     5801.40     5768.09    313.75 o 
   2   4  14     4616.09     4561.37    196.01 o 
   4   4  14     4725.68     5140.63    309.92 o 
   6   4  14     3297.88     4016.91    240.18 o 
   1   5  14     5362.86     5561.37    219.96 o 
   3   5  14     6012.77     6234.27    363.98 o 
   5   5  14     3554.91     3920.21    333.23 o 
   0   6  14     6177.26     6448.07    334.55 o 
   2   6  14     5389.18     5901.49    225.88 o 
   4   6  14     3611.75     3986.62    394.77 o 
   6   6  14     2497.91     2856.50    304.63 o 
   1   7  14     5019.29     4951.49    246.38 o 
   3   7  14     5797.83     6042.48    272.19 o 
   5   7  14     2722.12     2940.94    304.08 o 
   0   8  14     3760.72     4335.54    395.27 o 
   2   8  14     5343.53     5771.04    328.12 o 
   4   8  14     3887.64     4273.88    322.78 o 
   6   8  14     2649.17     3365.34    475.25 o 
   1   9  14     5895.04     5394.58    312.68 o 
   3   9  14     3081.73     3813.86    321.59 o 
   5   9  14     2754.82     3404.53    468.82 o 
   0  10  14     6137.67     6788.16    503.99 o 
   2  10  14     5114.03     4984.75    438.68 o 
   4  10  14     2261.99     2159.03    378.59 o 
   1  11  14     5801.63     5193.31    312.97 o 
   3  11  14     2535.84     3198.68    418.28 o 
   0  12  14     3703.12     3944.69    401.10 o 
   2  12  14     3463.06     3755.68    291.73 o 
   4  12  14     2457.37     2751.64    432.25 o 
   1  13  14     2592.80     3592.33    380.00 o 
   3  13  14     2603.60     3631.41    325.31 o 
   0  14  14     1587.48     1875.35    371.54 o 
   2  14  14     2786.49     3031.87    308.48 o 
   2   1  15        3.37     -120.65     80.44 o 
   4   1  15       74.87     -151.58    128.44 o 
   6   1  15       68.60      -60.93    133.03 o 
   1   2  15       22.31     -132.26     88.17 o 
   3   2  15      236.85      102.06    119.73 o 
   5   2  15      264.80       -5.08    149.15 o 
   2   3  15       51.39     -132.64     91.29 o 
   4   3  15      255.10       66.05    148.50 o 
   1   4  15      158.10      -59.12     93.72 o 
   3   4  15      170.16       70.51    157.44 o 
   5   4  15      122.67        4.86    166.37 o 
   2   5  15       95.86     -122.81     99.41 o 
   4   5  15      104.99      135.37    145.35 o 
   1   6  15       77.93     -129.64     91.06 o 
   3   6  15       50.42     -135.09    133.43 o 
   5   6  15        1.55     -115.68    215.91 o 
   2   7  15      146.83       42.28    124.54 o 
   4   7  15      179.76       70.50    145.54 o 
   1   8  15      512.26      277.21    168.49 o 
   3   8  15       82.02      -36.63    148.19 o 
   2   9  15      376.45      316.28    169.00 o 
   1  10  15      119.89       67.71    157.28 o 
   3  10  15       43.10      -25.32    193.09 o 
   2  11  15        7.99      -35.30    143.15 o 
   0   0  16     4231.03     4384.17    414.77 o 
   2   0  16     1750.61     1674.12    250.61 o 
   4   0  16     2485.92     2078.65    381.21 o 
   1   1  16     2807.23     3109.34    364.97 o 
   3   1  16     1908.46     1736.88    251.28 o 
   0   2  16     2373.84     2960.66    296.90 o 
   2   2  16     3143.68     3559.99    380.20 o 
   4   2  16     2047.98     2153.11    279.40 o 
   1   3  16     2569.27     2860.81    231.11 o 
   3   3  16     3286.46     3874.28    351.30 o 
   0   4  16     1876.69     1919.88    253.64 o 
   2   4  16     3954.52     4105.45    209.48 o 
   1   5  16     2731.65     2863.84    208.83 o 
   3   5  16     3432.02     4337.35    369.12 o 
   0   6  16     1551.05     1657.36    241.90 o 
   2   6  16     3425.26     4078.22    251.34 o 
   1   7  16     2468.40     2444.06    296.44 o 
   0   8  16     2281.12     3523.09    477.26 o 
                                                 
